# Supplementary material for: ﻿Two new Drawida (Oligochaeta, Moniligastridae) earthworms from Vietnam
Source: Zookeys. 2022 May 3;1099:41–56. doi: 10.3897/zookeys.1099.72112 (PMC9848938; doi:10.3897/zookeys.1099.72112)
Supplement: XML Treatment for Drawida [file zookeys.1099.72112-treatment1.xml]

<!DOCTYPE tp:taxon-treatment
  PUBLIC "-//TaxonX//DTD Taxonomic Treatment Publishing DTD v0 20100105//EN" "tax-treatment-NSO.dtd">
<tp:taxon-treatment xmlns:tp="http://www.plazi.org/taxpub"><tp:treatment-meta><kwd-group><label>Taxon classification</label><kwd>
                  <named-content content-type="kingdom">Animalia</named-content>
                </kwd><kwd>
                  <named-content content-type="order">Moniligastrida</named-content>
                </kwd><kwd>
                  <named-content content-type="family">Moniligastridae</named-content>
                </kwd></kwd-group><mixed-citation publication-type="journal"><person-group><name><surname>Nguyen</surname><given-names>Tung T.</given-names></name><name><surname>Lam</surname><given-names>Dang H.</given-names></name><name><surname>Tran</surname><given-names>Binh T. T.</given-names></name><name><surname>Nguyen</surname><given-names>Anh D.</given-names></name></person-group><article-title>﻿Two new <italic><tp:taxon-name><tp:taxon-name-part taxon-name-part-type="genus" reg="Drawida">Drawida</tp:taxon-name-part></tp:taxon-name></italic> (<tp:taxon-name><tp:taxon-name-part taxon-name-part-type="subclass">Oligochaeta</tp:taxon-name-part></tp:taxon-name>, <tp:taxon-name><tp:taxon-name-part taxon-name-part-type="family">Moniligastridae</tp:taxon-name-part></tp:taxon-name>) earthworms from Vietnam</article-title><source>Zookeys</source><day>03</day><month>05</month><year>2022</year><volume>1099</volume><fpage>41</fpage><lpage>56</lpage><pub-id pub-id-type="doi">10.3897/zookeys.1099.72112</pub-id></mixed-citation></tp:treatment-meta><tp:nomenclature><label>﻿Genus</label><tp:taxon-name>
                <object-id xmlns:xlink="http://www.w3.org/1999/xlink" content-type="arpha" xlink:type="simple">897693BA-F982-5035-8CBE-720729CCCE9A</object-id>
                <tp:taxon-name-part taxon-name-part-type="genus" reg="Drawida">Drawida</tp:taxon-name-part>
              </tp:taxon-name><tp:taxon-authority>Michaelsen, 1900</tp:taxon-authority><tp:nomenclature-citation-list><tp:nomenclature-citation><tp:taxon-name>
                    <tp:taxon-name-part taxon-name-part-type="genus" reg="Drawida">Drawida</tp:taxon-name-part>
                  </tp:taxon-name><comment>Michaelsen, 1900: 114; <xref ref-type="bibr" rid="B49">Stephenson 1930</xref>: 814; <xref ref-type="bibr" rid="B18">Gates 1972</xref>: 244.</comment></tp:nomenclature-citation></tp:nomenclature-citation-list></tp:nomenclature><tp:treatment-sec sec-type="type species" id="SECID0EHOAG"><title>Type species.</title><p><italic><tp:taxon-name><tp:taxon-name-part taxon-name-part-type="genus" reg="Moniligaster">Moniligaster</tp:taxon-name-part><tp:taxon-name-part taxon-name-part-type="species" reg="barwelli">barwelli</tp:taxon-name-part></tp:taxon-name></italic> Beddard, 1886.</p></tp:treatment-sec><tp:treatment-sec sec-type="distribution" id="SECID0EYOAG"><title>Distribution.</title><p>India, Myanmar, Malay Peninsula, Thailand, Cambodia, Laos, Vietnam, China, Korea, Japan, Philippines, Malaysia, Indonesia, Borneo, Sumatra, Java, Sri Lanka, Taiwan, Far East of Russia, Caribbean, Australia, and various Pacific islands (<xref ref-type="bibr" rid="B18">Gates 1972</xref>; <xref ref-type="bibr" rid="B3">Blakemore 2002</xref>; <xref ref-type="bibr" rid="B7">Chang et al. 2009</xref>; <xref ref-type="bibr" rid="B53">Zhang et al. 2020</xref>).</p></tp:treatment-sec><ref-list><ref id="B49"><mixed-citation xmlns:xlink="http://www.w3.org/1999/xlink" xlink:type="simple"><person-group><name name-style="western"><surname>Stephenson</surname><given-names>J</given-names></name></person-group> (<year>1930</year>) <source>The <tp:taxon-name><tp:taxon-name-part taxon-name-part-type="subclass">Oligochaeta</tp:taxon-name-part></tp:taxon-name>.</source><publisher-name>Clarendon Press</publisher-name>, <publisher-loc>Oxford</publisher-loc>, <size units="page">978 pp</size>.</mixed-citation></ref><ref id="B18"><mixed-citation xmlns:xlink="http://www.w3.org/1999/xlink" xlink:type="simple"><person-group><name name-style="western"><surname>Gates</surname><given-names>GE</given-names></name></person-group> (<year>1972</year>) <article-title>Burmese earthworms: An introduction to the systematics and biology of megadrile oligochaetes with special reference to Southeast Asia.</article-title><source>Transactions of the American Philosophical Society</source><volume>62</volume>(<issue>7</issue>): <fpage>1</fpage>–<lpage>326</lpage>. <ext-link xlink:href="10.2307/1006214" ext-link-type="doi" xlink:type="simple">https://doi.org/10.2307/1006214</ext-link> [New Series]</mixed-citation></ref><ref id="B3"><mixed-citation xmlns:xlink="http://www.w3.org/1999/xlink" xlink:type="simple"><person-group><name name-style="western"><surname>Blakemore</surname><given-names>RJ</given-names></name></person-group> (<year>2002</year>) <source>Cosmopolitan Earthworms—an Eco-Taxonomic Guide to the Peregrine Species of the World.</source><publisher-name>VermEcology</publisher-name>, <publisher-loc>Kippax, Australia</publisher-loc>, <size units="page">506 pp</size>.</mixed-citation></ref><ref id="B7"><mixed-citation xmlns:xlink="http://www.w3.org/1999/xlink" xlink:type="simple"><person-group><name name-style="western"><surname>Chang</surname><given-names>CH</given-names></name><name name-style="western"><surname>Shen</surname><given-names>HP</given-names></name><name name-style="western"><surname>Chen</surname><given-names>JH</given-names></name></person-group> (<year>2009</year>) <source>Earthworm Fauna of Taiwan. Biota Tawanica.</source><publisher-name>National Taiwan University Press</publisher-name>, <publisher-loc>Taipei</publisher-loc>, <size units="page">174 pp</size>.</mixed-citation></ref><ref id="B53"><mixed-citation xmlns:xlink="http://www.w3.org/1999/xlink" xlink:type="simple"><person-group><name name-style="western"><surname>Zhang</surname><given-names>YF</given-names></name><name name-style="western"><surname>Ganin</surname><given-names>GN</given-names></name><name name-style="western"><surname>Atopkin</surname><given-names>DM</given-names></name><name name-style="western"><surname>Wu</surname><given-names>DH</given-names></name></person-group> (<year>2020</year>) <article-title>Earthworm <italic><tp:taxon-name><tp:taxon-name-part taxon-name-part-type="genus">Drawida</tp:taxon-name-part></tp:taxon-name></italic> (<tp:taxon-name><tp:taxon-name-part taxon-name-part-type="family">Moniligastridae</tp:taxon-name-part></tp:taxon-name>) Molecular phylogeny and diversity in Far East Russia and Northeast China.</article-title><source>The European Zoological Journal</source><volume>87</volume>(<issue>1</issue>): <fpage>180</fpage>–<lpage>191</lpage>. <ext-link xlink:href="10.1080/24750263.2020.1741705" ext-link-type="doi" xlink:type="simple">https://doi.org/10.1080/24750263.2020.1741705</ext-link></mixed-citation></ref></ref-list></tp:taxon-treatment>
