# Supplementary material for: ﻿Two new Drawida (Oligochaeta, Moniligastridae) earthworms from Vietnam
Source: Zookeys. 2022 May 3;1099:41–56. doi: 10.3897/zookeys.1099.72112 (PMC9848938; doi:10.3897/zookeys.1099.72112)
Supplement: XML Treatment for Drawida angiang [file zookeys.1099.72112-treatment2.xml]

<!DOCTYPE tp:taxon-treatment
  PUBLIC "-//TaxonX//DTD Taxonomic Treatment Publishing DTD v0 20100105//EN" "tax-treatment-NSO.dtd">
<tp:taxon-treatment xmlns:tp="http://www.plazi.org/taxpub"><tp:treatment-meta><kwd-group><label>Taxon classification</label><kwd>
                  <named-content content-type="kingdom">Animalia</named-content>
                </kwd><kwd>
                  <named-content content-type="order">Moniligastrida</named-content>
                </kwd><kwd>
                  <named-content content-type="family">Moniligastridae</named-content>
                </kwd></kwd-group><mixed-citation publication-type="journal"><person-group><name><surname>Nguyen</surname><given-names>Tung T.</given-names></name><name><surname>Lam</surname><given-names>Dang H.</given-names></name><name><surname>Tran</surname><given-names>Binh T. T.</given-names></name><name><surname>Nguyen</surname><given-names>Anh D.</given-names></name></person-group><article-title>﻿Two new <italic><tp:taxon-name><tp:taxon-name-part taxon-name-part-type="genus" reg="Drawida">Drawida</tp:taxon-name-part></tp:taxon-name></italic> (<tp:taxon-name><tp:taxon-name-part taxon-name-part-type="subclass">Oligochaeta</tp:taxon-name-part></tp:taxon-name>, <tp:taxon-name><tp:taxon-name-part taxon-name-part-type="family">Moniligastridae</tp:taxon-name-part></tp:taxon-name>) earthworms from Vietnam</article-title><source>Zookeys</source><day>03</day><month>05</month><year>2022</year><volume>1099</volume><fpage>41</fpage><lpage>56</lpage><pub-id pub-id-type="doi">10.3897/zookeys.1099.72112</pub-id></mixed-citation></tp:treatment-meta><tp:nomenclature><label>﻿</label><tp:taxon-name>
                <object-id xmlns:xlink="http://www.w3.org/1999/xlink" content-type="arpha" xlink:type="simple">D4BF856B-5094-51C0-A126-0FFA506FA8C8</object-id>
                <tp:taxon-name-part taxon-name-part-type="genus" reg="Drawida">Drawida</tp:taxon-name-part>
                <tp:taxon-name-part taxon-name-part-type="species" reg="angiang">angiang</tp:taxon-name-part>
                <object-id xmlns:xlink="http://www.w3.org/1999/xlink" content-type="zoobank" xlink:type="simple">http://zoobank.org/CBBB4135-C65E-459C-A874-93CF63728135</object-id>
              </tp:taxon-name><tp:taxon-authority>
                sp. nov.</tp:taxon-authority><xref ref-type="fig" rid="F2">Fig. 2</xref><tp:nomenclature-citation-list><tp:nomenclature-citation><tp:taxon-name>
                    <tp:taxon-name-part taxon-name-part-type="genus" reg="Drawida">Drawida</tp:taxon-name-part>
                  </tp:taxon-name><comment><abbrev xmlns:xlink="http://www.w3.org/1999/xlink" xlink:title="spermathecal pore" id="ABBRID0EJRAG" xlink:type="simple">sp</abbrev>. 1. — Nguyen TT 2013: 100; 2014: 113.</comment></tp:nomenclature-citation></tp:nomenclature-citation-list></tp:nomenclature><tp:treatment-sec sec-type="material" id="SECID0ENRAG"><title>Material examined.</title><p><bold><italic>Holotype</italic>.</bold> Vietnam • clitellate; An Giang Province, Tinh Bien District, Nhon Mountain; <named-content xmlns:xlink="http://www.w3.org/1999/xlink" content-type="dwc:verbatimCoordinates" xlink:type="simple"><named-content content-type="geo-json" specific-use="{&#34;type&#34;:&#34;Point&#34;,&#34;coordinates&#34;:[104.950600,10.588200]}" id="NCID0E2RAG" xlink:type="simple">10.5882°N, 104.9506°E</named-content></named-content>; 56 m a.s.l.; 07 Nov. 2010; Nguyen Thanh Tung leg.; natural forest; <abbrev xmlns:xlink="http://www.w3.org/1999/xlink" content-type="institution" xlink:title="Laboratory of Zoology, Department of Biology, Can Tho University" id="ABBRID0EASAG" xlink:type="simple">CTU</abbrev>-EW.181.h01.</p><p><bold><italic>Paratypes</italic>.</bold> Vietnam • 2 clitellates, 12 aclitellates; An Giang Province, Tinh Bien District, Nhon Mountain; <named-content xmlns:xlink="http://www.w3.org/1999/xlink" content-type="dwc:verbatimCoordinates" xlink:type="simple"><named-content content-type="geo-json" specific-use="{&#34;type&#34;:&#34;Point&#34;,&#34;coordinates&#34;:[104.950600,10.588200]}" id="NCID0EPSAG" xlink:type="simple">10.5882°N, 104.9506°E</named-content></named-content>; 56 m a.s.l.; 07 Nov. 2010, coll. Nguyen Thanh Tung leg; natural forest; <abbrev xmlns:xlink="http://www.w3.org/1999/xlink" content-type="institution" xlink:title="Laboratory of Zoology, Department of Biology, Can Tho University" id="ABBRID0EUSAG" xlink:type="simple">CTU</abbrev>-EW.181.p02.</p></tp:treatment-sec><tp:treatment-sec sec-type="material" id="SECID0EZSAG"><title>Other material.</title><p>Vietnam • 8 juveniles; An Giang Province, Tinh Bien District, Tinh Bien town; <named-content xmlns:xlink="http://www.w3.org/1999/xlink" content-type="dwc:verbatimCoordinates" xlink:type="simple"><named-content content-type="geo-json" specific-use="{&#34;type&#34;:&#34;Point&#34;,&#34;coordinates&#34;:[104.950100,10.589500]}" id="NCID0ECTAG" xlink:type="simple">10.5895°N, 104.9501°E</named-content></named-content>; 24 m a.s.l.; 19 Oct. 2020; Nguyen Thanh Tung leg.; near a pond inside a <italic><tp:taxon-name><tp:taxon-name-part taxon-name-part-type="genus" reg="Citrus">Citrus</tp:taxon-name-part><tp:taxon-name-part taxon-name-part-type="species" reg="grandis">grandis</tp:taxon-name-part></tp:taxon-name></italic> garden; <abbrev xmlns:xlink="http://www.w3.org/1999/xlink" content-type="institution" xlink:title="Laboratory of Zoology, Department of Biology, Can Tho University" id="ABBRID0ESTAG" xlink:type="simple">CTU</abbrev>-EW.181.03.</p></tp:treatment-sec><tp:treatment-sec sec-type="diagnosis" id="SECID0EXTAG"><title>Diagnosis.</title><p>Body cylindrical, small-medium size, length 72–116 mm, diameter 3.6–4.0 mm, 170–221 segments. Setal formula aa: ab: bc: cd: dd = 6.5–7.0: 1: 6.5–7.0: 1: 35–37. No dorsal pores. Clitellum within ix–xiv. Male pores located on tip of spiniform penis in 10/11. Spermathecal pores located median to c. Genital markings, present, two, circular, on ix and x. Spermathecal atrium erect in vii, sac-like. Testis sacs in 10, much larger than the coils of vas deferens. Prostate glandular, glandularity reduced; prostatic capsule cylindrical, somewhat folded. Gizzards 3, in xiii–xv.</p></tp:treatment-sec><tp:treatment-sec sec-type="description" id="SECID0E3TAG"><title>Description.</title><p><bold>External</bold>: body cylindrical, gradually tapering towards tail, small–medium-sized, length 72–116 mm, diameter 3.6–4.0 mm, 170–221 segments (holotype: length 80 mm, diameter 3.9 mm, 199 segments).</p><p><bold>Coloration</bold>: body general darkish grey on both dorsum and ventrum, but greener toward telson. Setae lumbricine, with eight setae more concentrated on ventrum; setal formula: aa: ab: bc: cd: dd = 6.5–7.0: 1: 6.5–7.0: 1: 35–37. Prostomium prolobous. Dorsal pores absent. Clitellum annular, within ix–xiv, reddish brown. Spermathecal pores located in intersegmental furrow 7/8, median to c. Female pore hardly visible, paired in intersegment 11/12. Male pores located in intersegment 10/11, between setae b and c, somewhat spiniform penis exposed or not. Genital marking present, two, large circular markings, highly elevated from body surface, located on setal line b on segment ix and medio-ventral segment x, respectively. Nephridiopores anterior margin of segments iv onwards, in d lines, especially clear from vi to xii.</p><p><bold>Internal</bold>: no pigmentation. Septa 4/5/6/7/8/9/10 thick, 10/11 thin. Gizzards 3, in xiii–xv. Nephridia holoic, from segment iv onwards. Intestinal origin at xvii; intestinal caeca absent. Last hearts in ix. Typhlosole absent. Spermathecae paired in viii, spermathecal ampulla oval, without diverticulum; spermathecal ducts strongly twisted and coiled, going through the septum 7/8 and joinomg atrium in vii subentally; spermathecal atrium erect, sac-like. No accessory glands in spermathecal region. Prostate glandular, glandularity strongly reduced; prostatic capsule cylindrical, somewhat folded. Testis sacs, paired, large, located on posterior side of septum 9/10, much larger than coils of vas deferens; vas deferens twisted and strongly coiled, ending at ental ends of prostate capsule which basally connect to penial pouch. Ovaries on septum 10/11; ovisacs sac-shaped in xiii and xiv. Accessory glands in ix and x in correspondence with genital markings outside.</p></tp:treatment-sec><tp:treatment-sec sec-type="description" id="SECID0EMUAG"><title>DNA characters.</title><p>The <abbrev xmlns:xlink="http://www.w3.org/1999/xlink" xlink:title="cytochrome c oxidase subunit I" id="ABBRID0ESUAG" xlink:type="simple">COI</abbrev> fragment was uploaded to GenBank with an accession number <ext-link xmlns:xlink="http://www.w3.org/1999/xlink" ext-link-type="gen" xlink:href="ON303834" xlink:type="simple">ON303834</ext-link>. The new species has a close <abbrev xmlns:xlink="http://www.w3.org/1999/xlink" xlink:title="cytochrome c oxidase subunit I" id="ABBRID0E2UAG" xlink:type="simple">COI</abbrev> identity of 81.5% with <italic><tp:taxon-name><tp:taxon-name-part taxon-name-part-type="genus" reg="Drawida">D.</tp:taxon-name-part><tp:taxon-name-part taxon-name-part-type="species" reg="koreana">koreana</tp:taxon-name-part></tp:taxon-name></italic> (<ext-link xmlns:xlink="http://www.w3.org/1999/xlink" ext-link-type="gen" xlink:href="KR047039" xlink:type="simple">KR047039</ext-link>)</p></tp:treatment-sec><tp:treatment-sec sec-type="distribution" id="SECID0EPVAG"><title>Distribution.</title><p>The species was previously recorded from Kien Giang Province (Da Dung Mountain), An Giang Province (Ba Doi Mountain, Cam Mountain, Nhon Mountain, Phu Tan, Cho Moi), Vinh Long Province (Vung Liem), Dong Thap Province (Lai Vung, Long Thuan Island, Tan Long Island), Can Tho, Hau Giang (Phung Hiep) (Nguyen T.T. 2014 as <italic><tp:taxon-name><tp:taxon-name-part taxon-name-part-type="genus" reg="Drawida">Dr.</tp:taxon-name-part></tp:taxon-name></italic><abbrev xmlns:xlink="http://www.w3.org/1999/xlink" xlink:title="spermathecal pore" id="ABBRID0E3VAG" xlink:type="simple">sp</abbrev>. 1).</p></tp:treatment-sec><tp:treatment-sec sec-type="etymology" id="SECID0EAWAG"><title>Etymology.</title><p>A noun in apposition, <italic><tp:taxon-name><tp:taxon-name-part taxon-name-part-type="genus" reg="Drawida"/><tp:taxon-name-part taxon-name-part-type="species" reg="angiang">angiang</tp:taxon-name-part></tp:taxon-name></italic>, is used to emphasize the province where type specimens were collected.</p></tp:treatment-sec><tp:treatment-sec sec-type="remarks" id="SECID0EQWAG"><title>Remarks.</title><p>The species is very similar to <italic><tp:taxon-name><tp:taxon-name-part taxon-name-part-type="genus" reg="Drawida">D.</tp:taxon-name-part><tp:taxon-name-part taxon-name-part-type="species" reg="angchiniana">angchiniana</tp:taxon-name-part></tp:taxon-name></italic> Chen, 1933 from northern China (Anhwei and Kiangsu) and South Korea (Jeju Island) (<xref ref-type="bibr" rid="B32">Michaelsen 1931</xref>; <xref ref-type="bibr" rid="B8">Chen 1933</xref>; <xref ref-type="bibr" rid="B23">Kobayashi 1937</xref>) by the presence of genital markings in the male region and absence in the spermathecal region. However, the two species can be distinguished by the location of genital markings (ix and x vs x and xi), number of segments (170–221 vs 134–145), location of clitellum (x–xiv vs ix–xiv), and shape of the spermathecal atrium (long, enlarged distally vs short or cylindrical) (Table <xref ref-type="table" rid="T2">2</xref>).</p><table-wrap id="T2" position="float" orientation="portrait"><label>Table 2.</label><caption><p>Character comparison between <italic><tp:taxon-name><tp:taxon-name-part taxon-name-part-type="genus" reg="Drawida">Drawida</tp:taxon-name-part><tp:taxon-name-part taxon-name-part-type="species" reg="angiang">angiang</tp:taxon-name-part></tp:taxon-name></italic> sp. nov., <italic><tp:taxon-name><tp:taxon-name-part taxon-name-part-type="genus" reg="Drawida">D.</tp:taxon-name-part><tp:taxon-name-part taxon-name-part-type="species" reg="cochinchina">cochinchina</tp:taxon-name-part></tp:taxon-name></italic> sp. nov., <italic><tp:taxon-name><tp:taxon-name-part taxon-name-part-type="genus" reg="Drawida">D.</tp:taxon-name-part><tp:taxon-name-part taxon-name-part-type="species" reg="longatria">longatria</tp:taxon-name-part></tp:taxon-name></italic> Gates, 1925, <italic><tp:taxon-name><tp:taxon-name-part taxon-name-part-type="genus" reg="Drawida">D.</tp:taxon-name-part><tp:taxon-name-part taxon-name-part-type="species" reg="ofunatoensis">ofunatoensis</tp:taxon-name-part></tp:taxon-name></italic> (Ohfuchi, 1938), and <italic><tp:taxon-name><tp:taxon-name-part taxon-name-part-type="genus" reg="Drawida">D.</tp:taxon-name-part><tp:taxon-name-part taxon-name-part-type="species" reg="angchiniana">angchiniana</tp:taxon-name-part></tp:taxon-name></italic> Chen, 1933.</p></caption><table id="TID0ECDAI" rules="all"><tbody><tr><th rowspan="1" colspan="1">Species</th><th rowspan="1" colspan="1">
                        <italic>
                          <tp:taxon-name><tp:taxon-name-part taxon-name-part-type="genus" reg="Drawida">D.</tp:taxon-name-part><tp:taxon-name-part taxon-name-part-type="species" reg="angiang">angiang</tp:taxon-name-part></tp:taxon-name>
                        </italic>
                      </th><th rowspan="1" colspan="1">
                        <italic>
                          <tp:taxon-name><tp:taxon-name-part taxon-name-part-type="genus" reg="Drawida">D.</tp:taxon-name-part><tp:taxon-name-part taxon-name-part-type="species" reg="cochinchina">cochinchina</tp:taxon-name-part></tp:taxon-name>
                        </italic>
                      </th><th rowspan="1" colspan="1">
                        <italic>
                          <tp:taxon-name><tp:taxon-name-part taxon-name-part-type="genus" reg="Drawida">D.</tp:taxon-name-part><tp:taxon-name-part taxon-name-part-type="species" reg="longatria">longatria</tp:taxon-name-part></tp:taxon-name>
                          <sup>1</sup>
                        </italic>
                      </th><th rowspan="1" colspan="1">
                        <italic>
                          <tp:taxon-name><tp:taxon-name-part taxon-name-part-type="genus" reg="Drawida">D.</tp:taxon-name-part><tp:taxon-name-part taxon-name-part-type="species" reg="ofunatoensis">ofunatoensis</tp:taxon-name-part></tp:taxon-name>
                          <sup>2</sup>
                        </italic>
                      </th><th rowspan="1" colspan="1">
                        <italic>
                          <tp:taxon-name><tp:taxon-name-part taxon-name-part-type="genus" reg="Drawida">D.</tp:taxon-name-part><tp:taxon-name-part taxon-name-part-type="species" reg="angchiniana">angchiniana</tp:taxon-name-part></tp:taxon-name>
                          <sup>3</sup>
                        </italic>
                      </th><th rowspan="1" colspan="1">
                        <italic>
                          <tp:taxon-name><tp:taxon-name-part taxon-name-part-type="genus" reg="Drawida">D.</tp:taxon-name-part><tp:taxon-name-part taxon-name-part-type="species" reg="nepalensis">nepalensis</tp:taxon-name-part></tp:taxon-name>
                          <sup>4</sup>
                        </italic>
                      </th><th rowspan="1" colspan="1">
                        <italic>
                          <tp:taxon-name><tp:taxon-name-part taxon-name-part-type="genus" reg="Drawida">D.</tp:taxon-name-part><tp:taxon-name-part taxon-name-part-type="species" reg="koreana">koreana</tp:taxon-name-part></tp:taxon-name>
                          <sup>5</sup>
                        </italic>
                      </th><th rowspan="1" colspan="1">
                        <italic>
                          <tp:taxon-name><tp:taxon-name-part taxon-name-part-type="genus" reg="Drawida">D.</tp:taxon-name-part><tp:taxon-name-part taxon-name-part-type="species" reg="japonica">japonica</tp:taxon-name-part></tp:taxon-name>
                          <sup>6</sup>
                        </italic>
                      </th></tr><tr><td rowspan="1" colspan="1">Length (mm)</td><td rowspan="1" colspan="1">72–116</td><td rowspan="1" colspan="1">84–123</td><td rowspan="1" colspan="1">153</td><td rowspan="1" colspan="1">228–283</td><td rowspan="1" colspan="1">62–80</td><td rowspan="1" colspan="1">129–180</td><td rowspan="1" colspan="1">63–100</td><td rowspan="1" colspan="1">28</td></tr><tr><td rowspan="1" colspan="1">Diameter (mm)</td><td rowspan="1" colspan="1">3.6–4.0</td><td rowspan="1" colspan="1">3.3–4.9</td><td rowspan="1" colspan="1">6</td><td rowspan="1" colspan="1">≤6.5</td><td rowspan="1" colspan="1">3–5</td><td rowspan="1" colspan="1">4–5</td><td rowspan="1" colspan="1">3–4</td><td rowspan="1" colspan="1">3</td></tr><tr><td rowspan="1" colspan="1">Segments</td><td rowspan="1" colspan="1">170–221</td><td rowspan="1" colspan="1">101–294</td><td rowspan="1" colspan="1">208</td><td rowspan="1" colspan="1">189–242</td><td rowspan="1" colspan="1">134–145</td><td rowspan="1" colspan="1">78–130</td><td rowspan="1" colspan="1">80–90</td><td rowspan="1" colspan="1">95</td></tr><tr><td rowspan="1" colspan="1">Clitellum</td><td rowspan="1" colspan="1">ix–xiv</td><td rowspan="1" colspan="1">ix–xiv</td><td rowspan="1" colspan="1">x–xiii</td><td rowspan="1" colspan="1">x–xiii</td><td rowspan="1" colspan="1">x–xiii</td><td rowspan="1" colspan="1">ix–xiv</td><td rowspan="1" colspan="1">x–xiii</td><td rowspan="1" colspan="1">ix–xiii or xiv</td></tr><tr><td rowspan="1" colspan="1">Genital markings in</td><td rowspan="1" colspan="1">two, in ix and x</td><td rowspan="1" colspan="1">many, vary in viii, 10/11, x–xiii</td><td rowspan="1" colspan="1">paired, viii, 10/11, xii</td><td rowspan="1" colspan="1">many, vary in vii–xii</td><td rowspan="1" colspan="1">two, in x and xi</td><td rowspan="1" colspan="1">paired, vii, x, 10/11, xi</td><td rowspan="1" colspan="1">unpaired, vii–x</td><td rowspan="1" colspan="1">unpaired, vii–xiii</td></tr><tr><td rowspan="1" colspan="1">Gizzards</td><td rowspan="1" colspan="1">3, within xiii–xv</td><td rowspan="1" colspan="1">3 or 4 within xiii–xvi</td><td rowspan="1" colspan="1">4 within xv–xviii</td><td rowspan="1" colspan="1">4 within xii–xvii</td><td rowspan="1" colspan="1">3, sometimes 2</td><td rowspan="1" colspan="1">2–4, within xii–xx</td><td rowspan="1" colspan="1">2 or 3, xii–xiv</td><td rowspan="1" colspan="1">2, xii and xiii</td></tr><tr><td rowspan="1" colspan="1">Spermathecal pores</td><td rowspan="1" colspan="1">in c-line</td><td rowspan="1" colspan="1">median to c</td><td rowspan="1" colspan="1">in c-line or median to c</td><td rowspan="1" colspan="1">median to c</td><td rowspan="1" colspan="1">median to c</td><td rowspan="1" colspan="1">median to c</td><td rowspan="1" colspan="1">in c-line or median to c</td><td rowspan="1" colspan="1">In c-line or median to c</td></tr><tr><td rowspan="1" colspan="1">Spermathecal atrium</td><td rowspan="1" colspan="1">vii</td><td rowspan="1" colspan="1">vii</td><td rowspan="1" colspan="1">viii</td><td rowspan="1" colspan="1">absent</td><td rowspan="1" colspan="1">vii</td><td rowspan="1" colspan="1">vii</td><td rowspan="1" colspan="1">vii,</td><td rowspan="1" colspan="1">Vii</td></tr><tr><td rowspan="1" colspan="1">Shape of<break/> Spermathecal atrium</td><td rowspan="1" colspan="1">erect, sac-like</td><td rowspan="1" colspan="1">slender and strongly coiled as a bunch</td><td rowspan="1" colspan="1">Slender and strongly coiled as a bunch</td><td rowspan="1" colspan="1">n/a</td><td rowspan="1" colspan="1">short, cylindrical</td><td rowspan="1" colspan="1">song, sac-like</td><td rowspan="1" colspan="1">short, sac-like</td><td rowspan="1" colspan="1">small</td></tr><tr><td rowspan="1" colspan="1">Testis sacs</td><td rowspan="1" colspan="1">9/10</td><td rowspan="1" colspan="1">10/11</td><td rowspan="1" colspan="1">9/10</td><td rowspan="1" colspan="1">10/11</td><td rowspan="1" colspan="1">10/11</td><td rowspan="1" colspan="1">n/a</td><td rowspan="1" colspan="1">9/10</td><td rowspan="1" colspan="1">9/10</td></tr><tr><td rowspan="1" colspan="1">Vas deferens</td><td rowspan="1" colspan="1">strongly coiled as a bunch</td><td rowspan="1" colspan="1">strongly coiled as a bunch</td><td rowspan="1" colspan="1">strongly coiled as a bunch</td><td rowspan="1" colspan="1">coiled and twisted, but not a bunch</td><td rowspan="1" colspan="1">coiled and twisted, but not a bunch</td><td rowspan="1" colspan="1">strongly coiled as a bunch</td><td rowspan="1" colspan="1">Loosely twisted, small</td><td rowspan="1" colspan="1">coiled and twisted, but not a bunch</td></tr><tr><td rowspan="1" colspan="1">Prostate</td><td rowspan="1" colspan="1">glandular, but strongly reduced; cylindrical, somewhat folded</td><td rowspan="1" colspan="1">glandular, but strongly reduced; cylindrical, somewhat folded</td><td rowspan="1" colspan="1">glandular?; coiled or curve, digitiform</td><td rowspan="1" colspan="1">glandular?; roundish-shaped</td><td rowspan="1" colspan="1">muscular; cylindrical, slender</td><td rowspan="1" colspan="1">glandular, club-shaped, slender</td><td rowspan="1" colspan="1">glandular?; thumb-shaped</td><td rowspan="1" colspan="1">glandular; club-shaped and erect</td></tr><tr><td rowspan="1" colspan="1">Ovisacs</td><td rowspan="1" colspan="1">xii–xiii</td><td rowspan="1" colspan="1">xii–xv, sometimes xviii</td><td rowspan="1" colspan="1">n/a</td><td rowspan="1" colspan="1">xii</td><td rowspan="1" colspan="1">from xii</td><td rowspan="1" colspan="1">n/a</td><td rowspan="1" colspan="1">xii–xviii, seldom xxii or xxiii</td><td rowspan="1" colspan="1">xii–xvi</td></tr><tr><td rowspan="1" colspan="1">Accessory glands</td><td rowspan="1" colspan="1">ix and x</td><td rowspan="1" colspan="1">not visible</td><td rowspan="1" colspan="1">present</td><td rowspan="1" colspan="1">present</td><td rowspan="1" colspan="1">present</td><td rowspan="1" colspan="1">present</td><td rowspan="1" colspan="1">present</td><td rowspan="1" colspan="1">present</td></tr></tbody></table><table-wrap-foot><fn><p>Data extracted from: <sup>1</sup><xref ref-type="bibr" rid="B14">Gates (1925)</xref>, <sup>2</sup><xref ref-type="bibr" rid="B5">Blakemore et al. (2014)</xref>, <sup>3</sup><xref ref-type="bibr" rid="B8">Chen (1933)</xref>, <sup>5</sup><xref ref-type="bibr" rid="B24">Kobayashi (1938)</xref>, <sup>6</sup><xref ref-type="bibr" rid="B28">Michaelsen (1892)</xref>, and <xref ref-type="bibr" rid="B4">Blakemore and Kupriyanova (2010)</xref></p></fn></table-wrap-foot></table-wrap><p>The new species, <italic><tp:taxon-name><tp:taxon-name-part taxon-name-part-type="genus" reg="Drawida">D.</tp:taxon-name-part><tp:taxon-name-part taxon-name-part-type="species" reg="japonica">japonica</tp:taxon-name-part></tp:taxon-name></italic> (Michaelsen, 1892) and <italic><tp:taxon-name><tp:taxon-name-part taxon-name-part-type="genus" reg="Drawida">D.</tp:taxon-name-part><tp:taxon-name-part taxon-name-part-type="species" reg="koreana">koreana</tp:taxon-name-part></tp:taxon-name></italic> Kobayashi, 1938 share several common characters, such as the presence of genital markings and accessory glands. However, the new species differs from those two species in having three gizzards from xiii, the spermathecal atrium erect, the vas deferens strongly coiled as a bunch, and the prostate cylindrical and somewhat folded, while <italic><tp:taxon-name><tp:taxon-name-part taxon-name-part-type="genus" reg="Drawida">D.</tp:taxon-name-part><tp:taxon-name-part taxon-name-part-type="species" reg="japonica">japonica</tp:taxon-name-part></tp:taxon-name></italic> and <italic><tp:taxon-name><tp:taxon-name-part taxon-name-part-type="genus" reg="Drawida">D.</tp:taxon-name-part><tp:taxon-name-part taxon-name-part-type="species" reg="koreana">koreana</tp:taxon-name-part></tp:taxon-name></italic> have two to three gizzards from xii, the spermathecal atrium short and small, the vas deferens not into a bunch (coiled or loosely twisted), and the club-shaped or thumb-shaped prostate (Table <xref ref-type="table" rid="T2">2</xref>).</p><p>Compared to other <italic><tp:taxon-name><tp:taxon-name-part taxon-name-part-type="genus" reg="Drawida">Drawida</tp:taxon-name-part></tp:taxon-name></italic> species recorded in Vietnam, <italic><tp:taxon-name><tp:taxon-name-part taxon-name-part-type="genus" reg="Drawida">D.</tp:taxon-name-part><tp:taxon-name-part taxon-name-part-type="species" reg="annamensis">annamensis</tp:taxon-name-part></tp:taxon-name></italic>, <italic><tp:taxon-name><tp:taxon-name-part taxon-name-part-type="genus" reg="Drawida">D.</tp:taxon-name-part><tp:taxon-name-part taxon-name-part-type="species" reg="chapaensis">chapaensis</tp:taxon-name-part></tp:taxon-name></italic>, <italic><tp:taxon-name><tp:taxon-name-part taxon-name-part-type="genus" reg="Drawida">D.</tp:taxon-name-part><tp:taxon-name-part taxon-name-part-type="species" reg="delicata">delicata</tp:taxon-name-part></tp:taxon-name></italic>, <italic><tp:taxon-name><tp:taxon-name-part taxon-name-part-type="genus" reg="Drawida">D.</tp:taxon-name-part><tp:taxon-name-part taxon-name-part-type="species" reg="langsonensis">langsonensis</tp:taxon-name-part></tp:taxon-name></italic>, and <italic><tp:taxon-name><tp:taxon-name-part taxon-name-part-type="genus" reg="Drawida">D.</tp:taxon-name-part><tp:taxon-name-part taxon-name-part-type="species" reg="beddardi">beddardi</tp:taxon-name-part></tp:taxon-name></italic>, the new species is clearly distinguished by having genital markings in ix and x, and the spermathecal atrium and spermathecal ducts strongly twisted and coiled, while all other species have no genital markings, and the spermathecal atrium and spermathecal ducts simply undulated.</p><fig id="F2" position="float" orientation="portrait"><object-id xmlns:xlink="http://www.w3.org/1999/xlink" content-type="doi" xlink:type="simple">10.3897/zookeys.1099.72112.figure2</object-id><object-id xmlns:xlink="http://www.w3.org/1999/xlink" content-type="arpha" xlink:type="simple">52F9A09D-110F-5A76-8C7A-52BE5A873EE9</object-id><label>Figure 2.</label><caption><p><italic><tp:taxon-name><tp:taxon-name-part taxon-name-part-type="genus" reg="Drawida">Drawida</tp:taxon-name-part><tp:taxon-name-part taxon-name-part-type="species" reg="angiang">angiang</tp:taxon-name-part></tp:taxon-name></italic> sp. nov. Holotype (<abbrev xmlns:xlink="http://www.w3.org/1999/xlink" content-type="institution" xlink:title="Laboratory of Zoology, Department of Biology, Can Tho University" id="ABBRID0EYPBG" xlink:type="simple">CTU</abbrev>-EW.181.h01) <bold>A1, A2</bold> clitellum region, ventral view <bold>B</bold> clitellum region, with penis <bold>C1, C2</bold> right spermatheca <bold>D1, D2</bold> oesophagous gizzards <bold>E1, E2</bold> right male sexual system <bold>F</bold> longitudinal section of clitellum region <bold>G</bold> transverse section of body wall <bold>H</bold> living specimen. Scale bars: 1 mm.</p></caption><graphic xmlns:xlink="http://www.w3.org/1999/xlink" xlink:href="zookeys-1099-041_article-72112__-g002.jpg" position="float" orientation="portrait" xlink:type="simple" id="oo_679737.jpg"><uri content-type="original_file" xlink:type="simple">https://binary.pensoft.net/fig/679737</uri></graphic></fig></tp:treatment-sec><ref-list><ref id="B32"><mixed-citation xmlns:xlink="http://www.w3.org/1999/xlink" xlink:type="simple"><person-group><name name-style="western"><surname>Michaelsen</surname><given-names>W</given-names></name></person-group> (<year>1931</year>) <article-title>Ausländische opisthopore Oligochäten. Zoologische Jahrbücher.</article-title><source>Abteilung für Systematik</source><volume>61</volume>: <fpage>523</fpage>–<lpage>578</lpage>.</mixed-citation></ref><ref id="B8"><mixed-citation xmlns:xlink="http://www.w3.org/1999/xlink" xlink:type="simple"><person-group><name name-style="western"><surname>Chen</surname><given-names>Y</given-names></name></person-group> (<year>1933</year>) <article-title>The preliminary survey of the earthworms of the lower Yangtze valley.</article-title><source>Contributions from the Biological Laboratory of the Science Society of China, Zoological Series</source><volume>9</volume>(<issue>4</issue>): <fpage>177</fpage>–<lpage>294</lpage>.</mixed-citation></ref><ref id="B23"><mixed-citation xmlns:xlink="http://www.w3.org/1999/xlink" xlink:type="simple"><person-group><name name-style="western"><surname>Kobayashi</surname><given-names>S</given-names></name></person-group> (<year>1937</year>) <article-title>Preliminary survey of the earthworms of Quelpart Island.</article-title><source>Science Report of the Tohoku Imperial University (B)</source><volume>11</volume>(<issue>3</issue>): <fpage>333</fpage>–<lpage>351</lpage>.</mixed-citation></ref><ref id="B14"><mixed-citation xmlns:xlink="http://www.w3.org/1999/xlink" xlink:type="simple"><person-group><name name-style="western"><surname>Gates</surname><given-names>GE</given-names></name></person-group> (<year>1925</year>) Some new earthworms from Rangoon, Burma.—II. Annals and Magazine of Natural History (Series 9) 16: 49–64. <ext-link xlink:href="10.1080/00222932508633274" ext-link-type="doi" xlink:type="simple">https://doi.org/10.1080/00222932508633274</ext-link></mixed-citation></ref><ref id="B5"><mixed-citation xmlns:xlink="http://www.w3.org/1999/xlink" xlink:type="simple"><person-group><name name-style="western"><surname>Blakemore</surname><given-names>RJ</given-names></name><name name-style="western"><surname>Lee</surname><given-names>S</given-names></name><name name-style="western"><surname>Seo</surname><given-names>HY</given-names></name></person-group> (<year>2014</year>) <article-title>Reports of <italic><tp:taxon-name><tp:taxon-name-part taxon-name-part-type="genus">Drawida</tp:taxon-name-part></tp:taxon-name></italic> (<tp:taxon-name><tp:taxon-name-part taxon-name-part-type="subclass">Oligochaeta</tp:taxon-name-part></tp:taxon-name>: <tp:taxon-name><tp:taxon-name-part taxon-name-part-type="family">Moniligastridae</tp:taxon-name-part></tp:taxon-name>) from far East Asia.</article-title><source>Journal of Species Research</source><volume>3</volume>(<issue>2</issue>): <fpage>127</fpage>–<lpage>166</lpage>. <ext-link xlink:href="10.12651/JSR.2014.3.2.127" ext-link-type="doi" xlink:type="simple">https://doi.org/10.12651/JSR.2014.3.2.127</ext-link></mixed-citation></ref><ref id="B24"><mixed-citation xmlns:xlink="http://www.w3.org/1999/xlink" xlink:type="simple"><person-group><name name-style="western"><surname>Kobayashi</surname><given-names>S</given-names></name></person-group> (<year>1938</year>) <article-title>Earthworms of Korea I.</article-title><source>Science Report of the Tohoku Imperial University</source><volume>13</volume>(<issue>2</issue>): <fpage>89</fpage>–<lpage>170</lpage>.</mixed-citation></ref><ref id="B28"><mixed-citation xmlns:xlink="http://www.w3.org/1999/xlink" xlink:type="simple"><person-group><name name-style="western"><surname>Michaelsen</surname><given-names>W</given-names></name></person-group> (<year>1892</year>) <article-title>Terricolen der Berliner Zoologischen Sammlung, II.</article-title><source>Archiv für Naturgeschichte</source><volume>58</volume>: <fpage>209</fpage>–<lpage>261</lpage>. <ext-link xlink:href="10.5962/bhl.part.8321" ext-link-type="doi" xlink:type="simple">https://doi.org/10.5962/bhl.part.8321</ext-link></mixed-citation></ref><ref id="B4"><mixed-citation xmlns:xlink="http://www.w3.org/1999/xlink" xlink:type="simple"><person-group><name name-style="western"><surname>Blakemore</surname><given-names>RJ</given-names></name><name name-style="western"><surname>Kupriyanova</surname><given-names>EK</given-names></name></person-group> (<year>2010</year>) <article-title>Unravelling some Kinki worms (<tp:taxon-name><tp:taxon-name-part taxon-name-part-type="phylum">Annelida</tp:taxon-name-part></tp:taxon-name>: <tp:taxon-name><tp:taxon-name-part taxon-name-part-type="subclass">Oligochaeta</tp:taxon-name-part></tp:taxon-name>: <tp:taxon-name><tp:taxon-name-part taxon-name-part-type="superorder">Megadrili</tp:taxon-name-part></tp:taxon-name>: <tp:taxon-name><tp:taxon-name-part taxon-name-part-type="family">Moniligastridae</tp:taxon-name-part></tp:taxon-name>) Part I.</article-title><source>Opuscula Zoologica</source><volume>40</volume>: <fpage>3</fpage>–<lpage>18</lpage>.</mixed-citation></ref></ref-list></tp:taxon-treatment>
