# Supplementary material for: ﻿Two new Drawida (Oligochaeta, Moniligastridae) earthworms from Vietnam
Source: Zookeys. 2022 May 3;1099:41–56. doi: 10.3897/zookeys.1099.72112 (PMC9848938; doi:10.3897/zookeys.1099.72112)
Supplement: XML Treatment for Drawida cochinchina [file zookeys.1099.72112-treatment3.xml]

<!DOCTYPE tp:taxon-treatment
  PUBLIC "-//TaxonX//DTD Taxonomic Treatment Publishing DTD v0 20100105//EN" "tax-treatment-NSO.dtd">
<tp:taxon-treatment xmlns:tp="http://www.plazi.org/taxpub"><tp:treatment-meta><kwd-group><label>Taxon classification</label><kwd>
                  <named-content content-type="kingdom">Animalia</named-content>
                </kwd><kwd>
                  <named-content content-type="order">Moniligastrida</named-content>
                </kwd><kwd>
                  <named-content content-type="family">Moniligastridae</named-content>
                </kwd></kwd-group><mixed-citation publication-type="journal"><person-group><name><surname>Nguyen</surname><given-names>Tung T.</given-names></name><name><surname>Lam</surname><given-names>Dang H.</given-names></name><name><surname>Tran</surname><given-names>Binh T. T.</given-names></name><name><surname>Nguyen</surname><given-names>Anh D.</given-names></name></person-group><article-title>﻿Two new <italic><tp:taxon-name><tp:taxon-name-part taxon-name-part-type="genus" reg="Drawida">Drawida</tp:taxon-name-part></tp:taxon-name></italic> (<tp:taxon-name><tp:taxon-name-part taxon-name-part-type="subclass">Oligochaeta</tp:taxon-name-part></tp:taxon-name>, <tp:taxon-name><tp:taxon-name-part taxon-name-part-type="family">Moniligastridae</tp:taxon-name-part></tp:taxon-name>) earthworms from Vietnam</article-title><source>Zookeys</source><day>03</day><month>05</month><year>2022</year><volume>1099</volume><fpage>41</fpage><lpage>56</lpage><pub-id pub-id-type="doi">10.3897/zookeys.1099.72112</pub-id></mixed-citation></tp:treatment-meta><tp:nomenclature><label>﻿</label><tp:taxon-name>
                <object-id xmlns:xlink="http://www.w3.org/1999/xlink" content-type="arpha" xlink:type="simple">33E5A121-7E22-5397-80CF-70A9E8890B17</object-id>
                <tp:taxon-name-part taxon-name-part-type="genus" reg="Drawida">Drawida</tp:taxon-name-part>
                <tp:taxon-name-part taxon-name-part-type="species" reg="cochinchina">cochinchina</tp:taxon-name-part>
                <object-id xmlns:xlink="http://www.w3.org/1999/xlink" content-type="zoobank" xlink:type="simple">http://zoobank.org/02322457-3AC4-4E1A-BABC-1994958EE562</object-id>
              </tp:taxon-name><tp:taxon-authority>
                sp. nov.</tp:taxon-authority><xref ref-type="fig" rid="F3">Fig. 3</xref><tp:nomenclature-citation-list><tp:nomenclature-citation><tp:taxon-name>
                    <tp:taxon-name-part taxon-name-part-type="genus" reg="Drawida">Drawida</tp:taxon-name-part>
                  </tp:taxon-name><comment><abbrev xmlns:xlink="http://www.w3.org/1999/xlink" xlink:title="spermathecal pore" id="ABBRID0ENSBG" xlink:type="simple">sp</abbrev>. 2. – Nguyen TT 2013: 100; 2014: 113.</comment></tp:nomenclature-citation></tp:nomenclature-citation-list></tp:nomenclature><tp:treatment-sec sec-type="material" id="SECID0ERSBG"><title>Material examined.</title><p><bold><italic>Holotype</italic>.</bold> Vietnam • clitellate; Dong Nai Province, Xuan Loc District, Xuan Hoa Commune; <named-content xmlns:xlink="http://www.w3.org/1999/xlink" content-type="dwc:verbatimCoordinates" xlink:type="simple"><named-content content-type="geo-json" specific-use="{&#34;type&#34;:&#34;Point&#34;,&#34;coordinates&#34;:[107.525700,10.793100]}" id="NCID0E6SBG" xlink:type="simple">10.7931°N, 107.5257°E</named-content></named-content>; 88 m a.s.l.; 12 Sep. 2012; Nguyen Van Thang leg. (long-term tree plantation <abbrev xmlns:xlink="http://www.w3.org/1999/xlink" content-type="institution" xlink:title="Laboratory of Zoology, Department of Biology, Can Tho University" id="ABBRID0EETBG" xlink:type="simple">CTU</abbrev>-EW.032.h01),</p><p><bold><italic>Paratypes</italic>.</bold> Vietnam • 8 clitellates; same data as for the holotype; <abbrev xmlns:xlink="http://www.w3.org/1999/xlink" content-type="institution" xlink:title="Laboratory of Zoology, Department of Biology, Can Tho University" id="ABBRID0EQTBG" xlink:type="simple">CTU</abbrev>-EW.032.p02 • 3 clitellates; same data as for the holotype; <abbrev xmlns:xlink="http://www.w3.org/1999/xlink" content-type="institution" xlink:title="Laboratory of Zoology, Department of Biology, Can Tho University" id="ABBRID0EVTBG" xlink:type="simple">CTU</abbrev>-EW.DNA.032.p02 • 8 clitellates; Tay Ninh Province, Ba Den Mountain; <named-content xmlns:xlink="http://www.w3.org/1999/xlink" content-type="dwc:verbatimCoordinates" xlink:type="simple"><named-content content-type="geo-json" specific-use="{&#34;type&#34;:&#34;Point&#34;,&#34;coordinates&#34;:[106.155300,11.390100]}" id="NCID0E4TBG" xlink:type="simple">11.3901°N, 106.1553°E</named-content></named-content>; 149 m a.s.l.; 26 Sep. 2019, coll. Nguyen Quoc Nam leg.; <italic><tp:taxon-name><tp:taxon-name-part taxon-name-part-type="genus" reg="Mangifera">Mangifera</tp:taxon-name-part></tp:taxon-name></italic> plantations; <abbrev xmlns:xlink="http://www.w3.org/1999/xlink" content-type="institution" xlink:title="Laboratory of Zoology, Department of Biology, Can Tho University" id="ABBRID0EJUBG" xlink:type="simple">CTU</abbrev>-EW.032.p03.</p></tp:treatment-sec><tp:treatment-sec sec-type="material" id="SECID0EOUBG"><title>Other material.</title><p>Vietnam • 50 clitellates; same data as for the holotype; <abbrev xmlns:xlink="http://www.w3.org/1999/xlink" content-type="institution" xlink:title="Laboratory of Zoology, Department of Biology, Can Tho University" id="ABBRID0EUUBG" xlink:type="simple">CTU</abbrev>-EW.032.04 • 5 clitellates; same data as for the sample <abbrev xmlns:xlink="http://www.w3.org/1999/xlink" content-type="institution" xlink:title="Laboratory of Zoology, Department of Biology, Can Tho University" id="ABBRID0EZUBG" xlink:type="simple">CTU</abbrev>-EW.032.p03; <abbrev xmlns:xlink="http://www.w3.org/1999/xlink" content-type="institution" xlink:title="Laboratory of Zoology, Department of Biology, Can Tho University" id="ABBRID0E5UBG" xlink:type="simple">CTU</abbrev>-EW.032.09 • 2 clitellates, 8 aclitellates; An Giang Province, Tinh Bien District, Nhon Mountain; <named-content xmlns:xlink="http://www.w3.org/1999/xlink" content-type="dwc:verbatimCoordinates" xlink:type="simple"><named-content content-type="geo-json" specific-use="{&#34;type&#34;:&#34;Point&#34;,&#34;coordinates&#34;:[104.950600,10.588200]}" id="NCID0EGVBG" xlink:type="simple">10.5882°N, 104.9506°E</named-content></named-content>; 56 m a.s.l.; 07 Nov. 2010; Nguyen Thanh Tung leg.; <italic><tp:taxon-name><tp:taxon-name-part taxon-name-part-type="genus" reg="Mangifera">Mangifera</tp:taxon-name-part></tp:taxon-name></italic> plantations; <abbrev xmlns:xlink="http://www.w3.org/1999/xlink" content-type="institution" xlink:title="Laboratory of Zoology, Department of Biology, Can Tho University" id="ABBRID0ESVBG" xlink:type="simple">CTU</abbrev>-EW.032.05 • 2 clitellates; An Giang Province, Tinh Bien District, Tinh Bien town; <named-content xmlns:xlink="http://www.w3.org/1999/xlink" content-type="dwc:verbatimCoordinates" xlink:type="simple"><named-content content-type="geo-json" specific-use="{&#34;type&#34;:&#34;Point&#34;,&#34;coordinates&#34;:[104.950100,10.589500]}" id="NCID0E1VBG" xlink:type="simple">10.5895°N, 104.9501°E</named-content></named-content>; 24 m a.s.l.; 19 Oct. 2020; Nguyen Thanh Tung leg.; orange garden; <abbrev xmlns:xlink="http://www.w3.org/1999/xlink" content-type="institution" xlink:title="Laboratory of Zoology, Department of Biology, Can Tho University" id="ABBRID0E6VBG" xlink:type="simple">CTU</abbrev>-EW.032.19 • 3 clitellates; same data as for the sample <abbrev xmlns:xlink="http://www.w3.org/1999/xlink" content-type="institution" xlink:title="Laboratory of Zoology, Department of Biology, Can Tho University" id="ABBRID0EEWBG" xlink:type="simple">CTU</abbrev>-EW.032.19; <abbrev xmlns:xlink="http://www.w3.org/1999/xlink" content-type="institution" xlink:title="Department of Soil Ecology, Institute of Ecology and Biological Resources" id="ABBRID0EJWBG" xlink:type="simple">IEBR</abbrev>-EW.032.19 • 2 clitellates, 17 aclitellates; Kien Giang Province, Kien Hai District, Hon Tre Island; <named-content xmlns:xlink="http://www.w3.org/1999/xlink" content-type="dwc:verbatimCoordinates" xlink:type="simple"><named-content content-type="geo-json" specific-use="{&#34;type&#34;:&#34;Point&#34;,&#34;coordinates&#34;:[104.835900,9.953800]}" id="NCID0ERWBG" xlink:type="simple">9.9538°N, 104.8359°E</named-content></named-content>; 187 m a.s.l.; 13 Nov. 2013; Trinh Thi Kim Binh leg.; <italic><tp:taxon-name><tp:taxon-name-part taxon-name-part-type="genus" reg="Acacia">Acacia</tp:taxon-name-part></tp:taxon-name></italic> plantation; <abbrev xmlns:xlink="http://www.w3.org/1999/xlink" content-type="institution" xlink:title="Laboratory of Zoology, Department of Biology, Can Tho University" id="ABBRID0E4WBG" xlink:type="simple">CTU</abbrev>-EW.032.18 • 3 clitellates, 10 aclitellates; Tay Ninh Province, Ba Den Mountain; <named-content xmlns:xlink="http://www.w3.org/1999/xlink" content-type="dwc:verbatimCoordinates" xlink:type="simple"><named-content content-type="geo-json" specific-use="{&#34;type&#34;:&#34;Point&#34;,&#34;coordinates&#34;:[106.149900,11.394400]}" id="NCID0EFXBG" xlink:type="simple">11.3944°N, 106.1499°E</named-content></named-content>; 46 m a.s.l.; Oct. 2012, Nguyen Thi Anh Ngoc leg.; <italic><tp:taxon-name><tp:taxon-name-part taxon-name-part-type="genus" reg="Mangifera">Mangifera</tp:taxon-name-part></tp:taxon-name></italic> plantations; <abbrev xmlns:xlink="http://www.w3.org/1999/xlink" content-type="institution" xlink:title="Laboratory of Zoology, Department of Biology, Can Tho University" id="ABBRID0ERXBG" xlink:type="simple">CTU</abbrev>-EW.032.06 • 5 clitellates; Ho Chi Minh City, Hoc Mon District, Tan Hiep Commune; <named-content xmlns:xlink="http://www.w3.org/1999/xlink" content-type="dwc:verbatimCoordinates" xlink:type="simple"><named-content content-type="geo-json" specific-use="{&#34;type&#34;:&#34;Point&#34;,&#34;coordinates&#34;:[106.566200,10.914200]}" id="NCID0EZXBG" xlink:type="simple">10.9142°N, 106.5662°E</named-content></named-content>; 2 m a.s.l.; 24 Sep. 2019; Nguyen Quoc Nam leg.; bushes; <abbrev xmlns:xlink="http://www.w3.org/1999/xlink" content-type="institution" xlink:title="Laboratory of Zoology, Department of Biology, Can Tho University" id="ABBRID0E5XBG" xlink:type="simple">CTU</abbrev>-EW.032.07 • 1 clitellate; Tay Ninh Province, Tan Chau District, Tan Hiep Commune; <named-content xmlns:xlink="http://www.w3.org/1999/xlink" content-type="dwc:verbatimCoordinates" xlink:type="simple"><named-content content-type="geo-json" specific-use="{&#34;type&#34;:&#34;Point&#34;,&#34;coordinates&#34;:[106.114400,11.602400]}" id="NCID0EGYBG" xlink:type="simple">11.6024°N, 106.1144°E</named-content></named-content>; 44 m a.s.l.; 25 Sep. 2019; Nguyen Quoc Nam leg.; rubber plantation; <abbrev xmlns:xlink="http://www.w3.org/1999/xlink" content-type="institution" xlink:title="Department of Soil Ecology, Institute of Ecology and Biological Resources" id="ABBRID0ELYBG" xlink:type="simple">IEBR</abbrev>-EW. 032.10 • 35 clitellates; Tay Ninh Province, Trang Bang District, Loc Hung Commune; <named-content xmlns:xlink="http://www.w3.org/1999/xlink" content-type="dwc:verbatimCoordinates" xlink:type="simple"><named-content content-type="geo-json" specific-use="{&#34;type&#34;:&#34;Point&#34;,&#34;coordinates&#34;:[106.400000,11.077500]}" id="NCID0ETYBG" xlink:type="simple">11.0775°N, 106.4000°E</named-content></named-content>; 24 Sep. 2019; Nguyen Quoc Nam leg.; rice field; <abbrev xmlns:xlink="http://www.w3.org/1999/xlink" content-type="institution" xlink:title="Laboratory of Zoology, Department of Biology, Can Tho University" id="ABBRID0EYYBG" xlink:type="simple">CTU</abbrev>-EW.032.08 • 3 clitellates; same data as for the sample <abbrev xmlns:xlink="http://www.w3.org/1999/xlink" content-type="institution" xlink:title="Laboratory of Zoology, Department of Biology, Can Tho University" id="ABBRID0E4YBG" xlink:type="simple">CTU</abbrev>-EW.032.08; <abbrev xmlns:xlink="http://www.w3.org/1999/xlink" content-type="institution" xlink:title="Department of Soil Ecology, Institute of Ecology and Biological Resources" id="ABBRID0ECZBG" xlink:type="simple">IEBR</abbrev>-EW.032.08 • 2 matures, 19 aclitellates; Ba Ria – Vung Tau Province, Con Son Island, <named-content xmlns:xlink="http://www.w3.org/1999/xlink" content-type="dwc:verbatimCoordinates" xlink:type="simple"><named-content content-type="geo-json" specific-use="{&#34;type&#34;:&#34;Point&#34;,&#34;coordinates&#34;:[106.617500,8.700800]}" id="NCID0EKZBG" xlink:type="simple">8.7008°N, 106.6175°E</named-content></named-content>; 10 m a.s.l.; 19 Nov. 2019; Nguyen Thanh Tung &amp; Nguyen Thi Bao Ngoc leg.; bushes; <abbrev xmlns:xlink="http://www.w3.org/1999/xlink" content-type="institution" xlink:title="Laboratory of Zoology, Department of Biology, Can Tho University" id="ABBRID0EPZBG" xlink:type="simple">CTU</abbrev>-EW.032.11 • 3 clitellates; same data as for the sample <abbrev xmlns:xlink="http://www.w3.org/1999/xlink" content-type="institution" xlink:title="Laboratory of Zoology, Department of Biology, Can Tho University" id="ABBRID0EUZBG" xlink:type="simple">CTU</abbrev>-EW.032.11; <abbrev xmlns:xlink="http://www.w3.org/1999/xlink" content-type="institution" xlink:title="Department of Soil Ecology, Institute of Ecology and Biological Resources" id="ABBRID0EZZBG" xlink:type="simple">IEBR</abbrev>-EW.032.11 • 14 clitellates; Ba Ria – Vung Tau Province, Dinh Mountain; 10.51111 N, 107.12694 E; 27 Oct. 2016; Nguyen Quoc Nam leg.; natural forest; <abbrev xmlns:xlink="http://www.w3.org/1999/xlink" content-type="institution" xlink:title="Laboratory of Zoology, Department of Biology, Can Tho University" id="ABBRID0E5ZBG" xlink:type="simple">CTU</abbrev>-EW.032.13 • 3 clitellates; Dong Nai Province, Cam My District, Lam Son Commune; 10.83944 N, 107.26508 E; 16 Oct. 2019; Nguyen Quoc Nam leg.; rubber plantation; <abbrev xmlns:xlink="http://www.w3.org/1999/xlink" content-type="institution" xlink:title="Department of Soil Ecology, Institute of Ecology and Biological Resources" id="ABBRID0ED1BG" xlink:type="simple">IEBR</abbrev>-EW.032.12 • 12 clitellates, 18 aclitellates; Binh Duong Province, Dau Tieng District, Dinh An Commune; <named-content xmlns:xlink="http://www.w3.org/1999/xlink" content-type="dwc:verbatimCoordinates" xlink:type="simple"><named-content content-type="geo-json" specific-use="{&#34;type&#34;:&#34;Point&#34;,&#34;coordinates&#34;:[106.423400,11.376500]}" id="NCID0EL1BG" xlink:type="simple">11.3765°N, 106.4234°E</named-content></named-content>; 27 Oct. 2017; Nguyen Quoc Nam leg.; rubber plantation; <abbrev xmlns:xlink="http://www.w3.org/1999/xlink" content-type="institution" xlink:title="Laboratory of Zoology, Department of Biology, Can Tho University" id="ABBRID0EQ1BG" xlink:type="simple">CTU</abbrev>-EW.032.14 • 2 clitellates, 19 aclitellates; Binh Duong Province, Dau Tieng District, Minh Thanh Commune; <named-content xmlns:xlink="http://www.w3.org/1999/xlink" content-type="dwc:verbatimCoordinates" xlink:type="simple"><named-content content-type="geo-json" specific-use="{&#34;type&#34;:&#34;Point&#34;,&#34;coordinates&#34;:[106.515900,11.381100]}" id="NCID0EY1BG" xlink:type="simple">11.3811°N, 106.5159°E</named-content></named-content>; 37 m a.s.l.; 27 Oct. 2017; Nguyen Quoc Nam leg.; cashew plantation; <abbrev xmlns:xlink="http://www.w3.org/1999/xlink" content-type="institution" xlink:title="Laboratory of Zoology, Department of Biology, Can Tho University" id="ABBRID0E41BG" xlink:type="simple">CTU</abbrev>-EW.032.15. <abbrev xmlns:xlink="http://www.w3.org/1999/xlink" content-type="institution" xlink:title="Laboratory of Zoology, Department of Biology, Can Tho University" id="ABBRID0EC2BG" xlink:type="simple">CTU</abbrev>-EW.032.16 • 12 clitellates; Dong Nai Province, Long Thanh District, Long Phuoc Commune; <named-content xmlns:xlink="http://www.w3.org/1999/xlink" content-type="dwc:verbatimCoordinates" xlink:type="simple"><named-content content-type="geo-json" specific-use="{&#34;type&#34;:&#34;Point&#34;,&#34;coordinates&#34;:[107.004000,10.701800]}" id="NCID0EK2BG" xlink:type="simple">10.7018°N, 107.0040°E</named-content></named-content>; 10 m a.s.l.; 12 Oct. 2012; Le Van Nhan leg.; long-term tree plantation; <abbrev xmlns:xlink="http://www.w3.org/1999/xlink" content-type="institution" xlink:title="Laboratory of Zoology, Department of Biology, Can Tho University" id="ABBRID0EP2BG" xlink:type="simple">CTU</abbrev>-EW.032.17.</p></tp:treatment-sec><tp:treatment-sec sec-type="diagnosis" id="SECID0EU2BG"><title>Diagnosis.</title><p>Body cylindrical, small-medium in size, length 84–123 mm, diameter 3.3–4.9 mm, 101–294 segments. Setal formula aa: ab: bc: cd: dd = 6.2–7.0: 1: 7.0–8.5: 1: 33–35. A pair of spermathecal pores in ventro-lateral intersegment 7/8, close to seta c. Genital markings, variable, one or two pairs, in viii and ix, located between seta b and c, (sometimes with additional one or two genital markings in medio-ventral viii and ix), one pair closely anterior to penises, and additional 1–3 ones in xi–xii. Male pores located on the top of highly elevated, posteriorly directed, conical penises in 10/11. Spermathecal atrium tubular, strongly coiled in vii. Testis sacs in x, large, in equal size to the coils of vas deferens. Prostate glandular, glandularity reduced; prostatic capsule cylindrical-shaped, somewhat folded. Gizzards 3–4, in xiii–xvi.</p></tp:treatment-sec><tp:treatment-sec sec-type="description" id="SECID0EZ2BG"><title>Description.</title><p><bold>External</bold>: body cylindrical, small-medium size, length 84–123 mm, diameter 3.3–4.9 mm, 101–294 segments (holotype: length 95, diameter 5.1, 198 segments).</p><p><bold>Coloration</bold>: body light grey, uniformly color in both ventrum and dorsum. Prostomium undeveloped. No dorsal pores. Setae lumbricine, with eight setae distributed round body, setal formula aa: ab: bc: cd: dd = 6.2–7.0: 1: 7.0–8.5: 1: 33–35. Clitellum annular, within ix–xiv, reddish brown. Spermathecal pores paired, in ventro-lateral intersegmental furrow 7/8, close to seta c. Genital markings present, variable, one or two pairs in viii and ix, located between setae b and c, sometimes with an additional one or two in medio-ventral viii and ix, one pair anterior to penis in x, and additional 1–3 in xi–xii. Female pore hardly visible. Male pores located in intersegmental furrow 10/11, between setae b and c, closed to seta c, on the top of highly elevated, backwardly directed, conical penises in 10/11. Nephridiopores anterior margin of segments iv onwards, in d lines, especially clear from vii to xv.</p><p>Internal: Septa 5/6/7/8/9 thick, 9/10 and subsequence septa thin. Gizzards three or four in xiii–xvi. Last hearts in ix. Intestinal origin at xvi or xvii. Spermathecae paired, on viii, spermathecal ampulla oval; spermathecal ducts coiled and twisted, passing through septum 7/8, and ending at ectal end of atrium; Spermathecal atrium tubular, strongly coiled as a bunch in vii, mass larger than spermathecal ampulla. Prostate glandular, glandularity strongly reduced; prostatic capsule cylindrical, somewhat folded. Testis sacs paired, in x, large, sac-shaped; vas deferens strongly coiled as a bunch, equal in size to testis sacs, and entering testis sac at its ental end. Ovarian chamber complete, ovisacs well developed, in xii–xviii. Accessory glands present, but invisible.</p></tp:treatment-sec><tp:treatment-sec sec-type="description" id="SECID0EG3BG"><title>DNA character.</title><p>The <abbrev xmlns:xlink="http://www.w3.org/1999/xlink" xlink:title="cytochrome c oxidase subunit I" id="ABBRID0EM3BG" xlink:type="simple">COI</abbrev> fragment was uploaded to GenBank with accession numbers <ext-link xmlns:xlink="http://www.w3.org/1999/xlink" ext-link-type="gen" xlink:href="ON303831" xlink:type="simple">ON303831</ext-link>, <ext-link xmlns:xlink="http://www.w3.org/1999/xlink" ext-link-type="gen" xlink:href="ON303832" xlink:type="simple">ON303832</ext-link>, <ext-link xmlns:xlink="http://www.w3.org/1999/xlink" ext-link-type="gen" xlink:href="ON303833" xlink:type="simple">ON303833</ext-link>. The new species has a close <abbrev xmlns:xlink="http://www.w3.org/1999/xlink" xlink:title="cytochrome c oxidase subunit I" id="ABBRID0E63BG" xlink:type="simple">COI</abbrev> identity of 81% with <italic><tp:taxon-name><tp:taxon-name-part taxon-name-part-type="genus" reg="Drawida">D.</tp:taxon-name-part><tp:taxon-name-part taxon-name-part-type="species" reg="ghilarovi">ghilarovi</tp:taxon-name-part></tp:taxon-name></italic> (<ext-link xmlns:xlink="http://www.w3.org/1999/xlink" ext-link-type="gen" xlink:href="KY711506" xlink:type="simple">KY711506</ext-link>)</p></tp:treatment-sec><tp:treatment-sec sec-type="distribution" id="SECID0ET4BG"><title>Distribution.</title><p>The species was also found in Kien Giang (Da Do, Da Dung, and Ta Bang Mountains), An Giang (Tinh Bien District), Vinh Long (Vung Liem District), Ho Chi Minh City (Hoc Mon, Binh Chanh, and Cu Chi Districts), Tay Ninh (Ba Den Mountain, Trang Bang District), Binh Duong (Dau Tieng and Bau Bang Districts), Dong Nai (Xuan Loc, Long Thanh, and Cam My Districts), Ba Ria Vung Tau (Dat Do Districts, Ba Ria City, and Con Son Island) (Nguyen T.T. 2014 as <italic><tp:taxon-name><tp:taxon-name-part taxon-name-part-type="genus" reg="Drawida">Dr.</tp:taxon-name-part></tp:taxon-name></italic><abbrev xmlns:xlink="http://www.w3.org/1999/xlink" xlink:title="spermathecal pore" id="ABBRID0EA5BG" xlink:type="simple">sp</abbrev>. 2).</p></tp:treatment-sec><tp:treatment-sec sec-type="etymology" id="SECID0EE5BG"><title>Etymology.</title><p>The noun <italic><tp:taxon-name><tp:taxon-name-part taxon-name-part-type="genus" reg="Drawida"/><tp:taxon-name-part taxon-name-part-type="species" reg="cochinchina">cochinchina</tp:taxon-name-part></tp:taxon-name></italic> (= southern Vietnam) is used in apposition is to accentuate its wide distribution in southern Vietnam.</p></tp:treatment-sec><tp:treatment-sec sec-type="remarks" id="SECID0EU5BG"><title>Remarks.</title><p>The new species is very similar to <italic><tp:taxon-name><tp:taxon-name-part taxon-name-part-type="genus" reg="Drawida">D.</tp:taxon-name-part><tp:taxon-name-part taxon-name-part-type="species" reg="longatria">longatria</tp:taxon-name-part></tp:taxon-name></italic> Gates, 1925 in having genital markings in 10/11, the presence of a spermathecal atrium, and the spermathecal ducts being twisted and strongly coiled. However, it differs from <italic><tp:taxon-name><tp:taxon-name-part taxon-name-part-type="genus" reg="Drawida">D.</tp:taxon-name-part><tp:taxon-name-part taxon-name-part-type="species" reg="longatria">longatria</tp:taxon-name-part></tp:taxon-name></italic> in having prostate capsule cylindrical, somewhat folded, three or four esophageal gizzards in xiii–xvi, the spermathecal atrium in vii, testis sacs in 10/11, ovisacs well developed in xii-xvii, and having hidden accessory glands. On the contrary, <italic><tp:taxon-name><tp:taxon-name-part taxon-name-part-type="genus" reg="Drawida">D.</tp:taxon-name-part><tp:taxon-name-part taxon-name-part-type="species" reg="longatria">longatria</tp:taxon-name-part></tp:taxon-name></italic> has the prostate capsule digitiform, four esophageal gizzards in xv–xviii, the spermathecal atrium in viii, testis sacs in 9/10, ovisacs in xi–xiv, and obvious accessory glands.</p><p>The new species is also similar to <italic><tp:taxon-name><tp:taxon-name-part taxon-name-part-type="genus" reg="Drawida">D.</tp:taxon-name-part><tp:taxon-name-part taxon-name-part-type="species" reg="ofunatoensis">ofunatoensis</tp:taxon-name-part></tp:taxon-name></italic> (Ofuchi, 1938) in having paired genital markings and testis sacs in septum 10/11. However, it differs in having the clitellum within ix–xi, the spermathecal atrium and seminal ducts twisted and strongly coiled, and the prostate cylindrical and strongly folded. <italic><tp:taxon-name><tp:taxon-name-part taxon-name-part-type="genus" reg="Drawida">Drawida</tp:taxon-name-part><tp:taxon-name-part taxon-name-part-type="species" reg="ofunatoensis">ofunatoensis</tp:taxon-name-part></tp:taxon-name></italic> has the clitellum located in x–xiii, the spermatheca lacking an atrium, and the male atrium globular.</p><p>The new species is somewhat similar to <italic><tp:taxon-name><tp:taxon-name-part taxon-name-part-type="genus" reg="Drawida">D.</tp:taxon-name-part><tp:taxon-name-part taxon-name-part-type="species" reg="nepalensis">nepalensis</tp:taxon-name-part></tp:taxon-name></italic> in having the clitellum within ix–xiv, the presence of genital markings, spermathecal pores located median to c, and the vas deferens strongly coiled as a bunch. However, it differs from <italic><tp:taxon-name><tp:taxon-name-part taxon-name-part-type="genus" reg="Drawida">D.</tp:taxon-name-part><tp:taxon-name-part taxon-name-part-type="species" reg="nepalensis">nepalensis</tp:taxon-name-part></tp:taxon-name></italic> in having the spermathecal atrium slender and strongly coiled as a bunch, one gizzard per segment (three to four within xiii–xvi), a folded cylindrical prostate, and hidden accessory glands. On the contrary, <italic><tp:taxon-name><tp:taxon-name-part taxon-name-part-type="genus" reg="Drawida">D.</tp:taxon-name-part><tp:taxon-name-part taxon-name-part-type="species" reg="nepalensis">nepalensis</tp:taxon-name-part></tp:taxon-name></italic> has each gizzard pass through several segments (two to four within xii–xx), the spermathecal atrium stouter and sac-like, the prostate club-shaped, and obvious accessory glands.</p><p>Compared to the other five <italic><tp:taxon-name><tp:taxon-name-part taxon-name-part-type="genus" reg="Drawida">Drawida</tp:taxon-name-part></tp:taxon-name></italic> species recorded in Vietnam, <italic><tp:taxon-name><tp:taxon-name-part taxon-name-part-type="genus" reg="Drawida">D.</tp:taxon-name-part><tp:taxon-name-part taxon-name-part-type="species" reg="annamensis">annamensis</tp:taxon-name-part></tp:taxon-name></italic>, <italic><tp:taxon-name><tp:taxon-name-part taxon-name-part-type="genus" reg="Drawida">D.</tp:taxon-name-part><tp:taxon-name-part taxon-name-part-type="species" reg="chapaensis">chapaensis</tp:taxon-name-part></tp:taxon-name></italic>, <italic><tp:taxon-name><tp:taxon-name-part taxon-name-part-type="genus" reg="Drawida">D.</tp:taxon-name-part><tp:taxon-name-part taxon-name-part-type="species" reg="delicata">delicata</tp:taxon-name-part></tp:taxon-name></italic>, <italic><tp:taxon-name><tp:taxon-name-part taxon-name-part-type="genus" reg="Drawida">D.</tp:taxon-name-part><tp:taxon-name-part taxon-name-part-type="species" reg="langsonensis">langsonensis</tp:taxon-name-part></tp:taxon-name></italic>, and <italic><tp:taxon-name><tp:taxon-name-part taxon-name-part-type="genus" reg="Drawida">D.</tp:taxon-name-part><tp:taxon-name-part taxon-name-part-type="species" reg="beddardi">beddardi</tp:taxon-name-part></tp:taxon-name></italic>, this new species is clearly distinguished by having paired genital markings and the spermathecal atrium and spermathecal ducts strongly twisted and coiled, while all other species have no genital markings and the spermathecal atrium and spermathecal ducts are simply undulated.</p><fig id="F3" position="float" orientation="portrait"><object-id xmlns:xlink="http://www.w3.org/1999/xlink" content-type="doi" xlink:type="simple">10.3897/zookeys.1099.72112.figure3</object-id><object-id xmlns:xlink="http://www.w3.org/1999/xlink" content-type="arpha" xlink:type="simple">DEB22022-6342-5B8E-B0D6-78D5A7590193</object-id><label>Figure 3.</label><caption><p><italic><tp:taxon-name><tp:taxon-name-part taxon-name-part-type="genus" reg="Drawida">Drawida</tp:taxon-name-part><tp:taxon-name-part taxon-name-part-type="species" reg="cochinchina">cochinchina</tp:taxon-name-part></tp:taxon-name></italic> sp. nov. Holotype (<abbrev xmlns:xlink="http://www.w3.org/1999/xlink" content-type="institution" xlink:title="Laboratory of Zoology, Department of Biology, Can Tho University" id="ABBRID0EOEAI" xlink:type="simple">CTU</abbrev>-EW.032.h01) <bold>A1, A2</bold> clitellum region, ventral view <bold>B1, B2</bold> left spermatheca <bold>C</bold> ovisacs <bold>D1, D2</bold> right male sexual system <bold>E</bold> oesophagous gizzards <bold>F</bold> longitudinal section of clitellum region <bold>G</bold> transverse section of body wall <bold>H</bold> transverse section of genital marking <bold>I</bold> living specimen. Scale bars: 1 mm.</p></caption><graphic xmlns:xlink="http://www.w3.org/1999/xlink" xlink:href="zookeys-1099-041_article-72112__-g003.jpg" position="float" orientation="portrait" xlink:type="simple" id="oo_679738.jpg"><uri content-type="original_file" xlink:type="simple">https://binary.pensoft.net/fig/679738</uri></graphic></fig></tp:treatment-sec></tp:taxon-treatment>
