# Supplementary material for: ﻿Two new Drawida (Oligochaeta, Moniligastridae) earthworms from Vietnam
Source: Zookeys. 2022 May 3;1099:41–56. doi: 10.3897/zookeys.1099.72112 (PMC9848938; doi:10.3897/zookeys.1099.72112)
Supplement: Supplementary material 1 — COI dataset [file zookeys-1099-041_article-72112__-s001.fas]

>AB543219.1 Drawida hattamimizu 
ATAATCGGGGCTGGTATAAGACTTCTTATTCGAATTGAACTAAGACAGCCTGGAACATTT
TTAGGGAGTGATCAATTATATAATACTATTGTTACAGCACATGCGTTTATTATAATTTTC
TTCTTAGTTATACCAGTATTTATTGGGGGGTTTGGTAACTGACTTCTTCCTTTAATACTG
GGGGCACCAGATATAGCATTTCCACGACTTAATAATTTAAGATTTTGATTACTCCCACCA
TCTTTAATTTTATTAGTTTCCTCAGCTGCTGTTGAAAAGGGGGCAGGAACAGGTTGAACT
GTATACCCCCCATTAGCCAGAAATATTGCACATGCTGGTCCGTCAGTAGACTTAGCTATT
TTTTCTCTTCATTTGGCAGGTGCCTCATCTATCTTAGGAGCTATTAATTTTATTACAACA
GTGATTAATATACGATGAGCTGGACTCCAGTTAGAGCGTATTCCACTTTTTGTGTGGGGA
GTATTTATCACTGTAATTCTTCTTCTTTTATCTCTCCCAGTATTAGCCGGAGCCATTACA
ATACTACTAACAGATCGTAATTTAAATACATCATTTTTTG
>AB543220.1 Drawida hattamimizu 
ATAATCGGGGCTGGTATAAGACTTCTTATTCGAATTGAACTAAGACAGCCTGGAACATTT
TTAGGGAGTGATCAATTATATAATACTATTGTTACAGCACATGCGTTTATTATAATTTTC
TTCTTAGTTATACCAGTATTTATTGGGGGGTTTGGTAACTGACTTCTTCCTTTAATACTG
GGGGCACCAGATATAGCATTTCCACGACTTAATAATTTAAGATTTTGATTACTCCCACCA
TCTTTAATTTTATTAGTTTCCTCAGCTGCTGTTGAAAAGGGGGCAGGAACAGGTTGAACT
GTATACCCCCCATTAGCCAGAAATATTGCACATGCTGGTCCGTCAGTAGACTTAGCTATT
TTTTCTCTTCATTTGGCAGGTGCCTCATCTATCTTAGGAGCTATTAATTTTATTACAACA
GTGATTAATATACGATGAGCTGGACTCCAGTTAGAGCGTATTCCACTTTTTGTGTGGGGA
GTATTTATCACTGTAATTCTTCTTCTTTTATCTCTCCCAGTATTAGCCGGAGCCATTACA
ATACTACTAACAGATCGTAATTTAAATACATCATTTTTTG
>AB543224.1 Drawida hattamimizu 
ATAATCGGGGCTGGTATAAGACTTCTTATTCGAATTGAACTAAGACAGCCTGGAACATTT
TTAGGGAGTGATCAATTATATAATACTATTGTTACAGCACATGCGTTTATTATAATTTTC
TTCTTAGTTATACCAGTATTTATTGGGGGGTTTGGTAACTGACTTCTTCCTTTAATACTG
GGGGCACCAGATATAGCATTTCCACGACTTAATAATTTAAGATTTTGATTACTCCCACCA
TCTTTAATTTTATTAGTTTCCTCAGCTGCTGTTGAAAAGGGGGCAGGAACAGGTTGAACT
GTATACCCCCCATTAGCCAGAAATATTGCACATGCTGGTCCGTCAGTAGACTTAGCTATT
TTTTCTCTTCATTTGGCAGGTGCCTCATCTATCTTAGGAGCTATTAATTTTATTACAACA
GTGATTAATATACGATGAGCTGGACTCCAGTTAGAGCGTATTCCACTTTTTGTGTGGGGA
GTATTTATCACTGTAATTCTTCTTCTTTTATCTCTCCCAGTATTAGCCGGAGCCATTACA
ATACTACTAACAGATCGTAATTTAAATACATCATTTTTTG
>angiang.018Drsp.1
TTAATTGGTGCCGGTATAAGGCTCTTAATTCGAATTGAATTAAGTCAGCCAGGCTCCTTT
TTGGGAAGAGATCAACTTTATAATACTATTGTTACTGCACATGCTTTTATTATAATTTTC
TTCTTGGTCATGCCAGTTTTTATTGGGGGTTTCGGAAATTGATTACTCCCTCTTATGTTG
GGGGCCCCAGACATAGCATTTCCACGCTTAAACAACTTAAGATTTTGACTACTTCCACCT
GCACTTATTCTTTTAGTTTCTTCTGCGGCAGTTGAAAAAGGTGCAGGAACAGGATGAACA
GTATATCCACCATTAGCAAGTAATTTAGCACATGCTGGACCATCTGTTGACCTAGCAATT
TTTTCTTTACACTTAGCTGGTGCCTCTTCTATTTTAGGGGCTATCAATTTTATTACTACT
GTAGTTAACATACGATGATCTGGACTAAATTTAGAACGAGTTCCCTTATTTGTGTGGGGA
GTGGTAATTACGGTAGTTTTATTATTACTATCTCTTCCGGTCTTGGCAGGAGCCATTACA
ATATTGTTGACAGACCGTAATCTAAATACTTCTTTTTTCG
>conchi019Drsp.2
TTAATTGGAGCAGGAATAAGTCTCTTAATTCGAATTGAACTAAGCCAACCTGGATCATTT
CTAGGTAGAGACCAACTTTATAACACAATCGTAACTGCTCATGCATTTATTATAATTTTC
TTCTTAGTAATACCAGTATTTATTGGAGGATTTGGTAACTGACTTCTTCCATTAATGCTA
GGAGCACCGGACATGGCATTCCCTCGACTAAATAATTTAAGGTTTTGACTTCTACCCCCT
GCACTAATTCTCTTAGTATCATCTGCAGTAGTAGAAAAAGGAGCTGGTACAGGGTGAACA
GTTTATCCGCCGCTAGCGAGAAATCTGGCTCATGCTGGGCCATCAGTAGACCTGGCAATT
TTTTCCCTTCATTTAGCAGGAGCCTCCTCTATTTTAGGGGCCATTAATTTCATTACAACT
GTAATTAATATACGCTGACCCGGAATAACTATAGACCGAATTCCTCTGTTTGTATGGGGG
GTAGTAATCACTGTTGTTCTTCTTCTTCTATCCCTACCTGTACTTGCTGGGGCCATTACC
ATACTTCTCACAGACCGAAATTTAAATACATCATTCTTTG
>EF077597.1 Drawida japonica 
ATAATTGGAGCCGGCATAAGACTATTAATTCGAATTGAATTAAGTCAACCTGGTACTTTT
TTAGGTAGAGATCAACTTTATAACACTATTGTTACTGCTCATGCATTTATCATAATTTTC
TTTTTAGTAATACCAGTTTTTATTGGTGGATTTGGTAATTGGTTATTACCTCTTATACTA
GGTGCACCAGATATAGCATTTCCTCGATTAAACAATTTAAGATTTTGGTTATTACCCTCT
GCATTAATTCTTTTAGTATCTTCCGCAGCCGTGGAAAAAGGTGCGGGTACTGGATGAACA
GTTTACCCGCCTCTCGCTAGAAATCTGGCTCACGCCGGACCGTCTGTAGACCTAGCAATT
TTTTCTTTACATTTAGCAGGTGCTTCTTCTATTTTAGGTGCAATTAATTTTATTACTACT
GTTGTAAACATGCGATGAGCTGGAATACATTTTGATCGAATTCCTTTGTTTGTATGGGGG
GTATTAATTACTGTAGTTTTGCTATTACTTTCCTTACCTGTACTAGCTGGTGCAATTACT
ATACTTTTAACCGACCGAAATTTAAACACGTCTTTTTTTG
>EW031.06
ATAATTGGAGCTGGCATAAGGCTTCTTATTCGAATCGAATTAAGTCAACCTGGGCCCTTC
TTAGGTAGAGACCAACTCTATAACACAATTGTAACTGCGCATGCATTCATTATGATTTTC
TTTCTGGTAATGCCAGTATTTATTGGGGGGTTCGGTAACTGACTACTTCCACTCATGTTG
GGGGCCCCAGATATAGCATTCCCACGACTAAATAATTTAAGATTCTGACTTTTACCTCCG
GCATTAATTCTTCTAGTGTCGTCCGCAGCAGTAGAAAAAGGTGCCGGGACAGGATGAACT
GTATACCCCCCCTTAGCAAGAAACTTAGCGCATGCGGGACCATCAGTAGACTTAGCTATT
TTCTCCCTCCACTTGGCCGGAGCTTCATCAATTCTTGGCGCAATCAACTTTATTACAACA
GTAATTAATATACGATATCCAGGTATAACCATAGACCGAATTCCTTTATTTGTATGGGGG
GTGGTTATCACAGCAGTTCTTCTTCTCCTATCTCTACCAGTTTTAGCCGGAGCTATTACT
ATGCTACTAACAGATCGAAACCTAAACACTTCATTCTTTG
>EW031.07
ATAATTGGAGCTGGCATAAGGCTTCTTATTCGAATCGAATTAAGTCAACCTGGGCCCTTC
TTAGGTAGAGACCAACTCTATAACACAATTGTAACTGCGCATGCATTCATTATGATTTTC
TTTCTGGTAATGCCAGTATTTATTGGGGGGTTCGGTAACTGACTACTTCCACTCATGTTG
GGGGCCCCAGATATAGCATTCCCACGACTAAATAATTTAAGATTCTGACTTTTACCTCCG
GCATTAATTCTTCTAGTGTCGTCCGCAGCAGTAGAAAAAGGTGCCGGGACAGGATGAACT
GTATACCCCCCCTTAGCAAGAAACTTAGCGCATGCGGGACCATCAGTAGACTTAGCTATT
TTCTCCCTCCACTTGGCCGGAGCTTCATCAATTCTTGGCGCAATCAACTTTATTACAACA
GTAATTAATATACGATATCCAGGTATAACCATAGACCGAATTCCTTTATTTGTATGGGGG
GTGGTTATCACAGTAGTTCTTCTTCTCCTATCTCTACCAGTTTTAGCCGGAGCTATTACT
ATGCTACTAACAGATCGAAACCTAAACACTTCATTCTTTG
>EW031.08
ATAATTGGAGCTGGCATAAGGCTTCTTATTCGAATCGAATTAAGTCAACCTGGGCCCTTC
TTAGGTAGAGACCAACTCTATAACACAATTGTAACTGCGCATGCATTCATTATGATTTTC
TTTCTGGTAATGCCAGTATTTATTGGGGGGTTCGGTAACTGACTACTTCCACTCATGTTG
GGGGCCCCAGATATAGCATTCCCACGACTAAATAATTTAAGATTCTGACTTTTACCTCCG
GCATTAATTCTTCTAGTGTCGTCCGCAGCAGTAGAAAAAGGTGCCGGGACAGGATGAACT
GTATACCCCCCCTTAGCAAGAAACTTAGCGCATGCGGGACCATCAGTAGACTTAGCTATT
TTCTCCCTCCACTTGGCCGGAGCTTCATCAATTCTTGGCGCAATCAACTTTATTACAACA
GTAATTAATATACGATATCCAGGTATAACCATAGACCGAATTCCTTTATTTGTATGGGGG
GTGGTTATCACAGTAGTTCTTCTTCTCCTATCTCTACCAGTTTTAGCCGGAGCTATTACT
ATGCTACTAACAGATCGAAACCTAAACACTTCATTCTTTG

>EW032.19a_LCO1490
ATAATTGGAGCAGGAATAAGTCTCTTAATTCGAATTGAACTAGGCCAACCTGGATCATTT
CTAGGTAGAGACCAACTTTATAACACAATCGTAACTGCTCATGCATTTATTATAATTTTC
TTCTTAGTAATACCAGTATTTATTGGAGGATTTGGTAACTGACTTCTTCCATTAATGCTA
GGAGCACCGGACATGGCATTCCCTCGACTAAATAATTTAAGGTTTTGACTTCTACCCCCT
GCACTAATTCTCTTAGTATCATCTGCAGTAGTAGAAAAAGGAGCTGGTACAGGGTGAACA
GTTTATCCGCCGCTAGCGAGAAATCTGGCTCATGCTGGGCCATCAGTAGACCTGGCAATT
TTTTCCCTTCATTTAGCAGGAGCCTCCTCTATTTTAGGGGCCATTAATTTCATTACAACT
GTAATTAATATACGCTGACCCGGAATAACTATAGACCGAATTCCTCTGTTTGTATGGGGG
GTAGTAATCACTGTTGTTCTTCTTCTTCTATCCCTACCTGTACTTGCTGGGGCCATTACC
ATACTTCTCACAGACCGAAATTTAAATACATCATTCTTTG
>EW032.19b_LCO1490
ATAATTGGAGCAGGAATAAGTCTCTTAATTCGAATTGAACTAAGCCAACCTGGATCATTT
CTAGGTAGAGACCAACTTTATAACACAATCGTAACTGCTCATGCATTTATTATAATTTTC
TTCTTAGTAATACCAGTATTTATTGGAGGATTTGGTAACTGACTTCTTCCATTAATGCTA
GGAGCACCGGACATGGCATTCCCTCGACTAAATAATTTAAGGTTTTGACTTCTACCCCCT
GCACTAATTCTCTTAGTATCATCTGCAGTAGTAGAAAAAGGAGCTGGTACAGGGTGAACA
GTTTATCCGCCGCTAGCGAGAAATCTGGCTCATGCTGGGCCATCAGTAGACCTGGCAATT
TTTTCCCTTCATTTAGCAGGAGCCTCCTCTATTTTAGGGGCCATTAATTTCATTACAACT
GTAATTAATATACGCTGACCCGGAATAACTATAGACCGAATTCCTCTGTTTGTATGGGGG
GTAGTAATCACTGTTGTTCTTCTTCTTCTATCCCTACCTGTACTTGCTGGGGCCATTACC
ATACTTCTCACAGACCGAAATTTAAATACATCATTCTTTG

>IEW386_17_Drawida ghatensis
ATAATTGGAGCTGGCATAAGTCTTCTTATTCGTATTGAGCTGAGACAGCCTGGCTCATTC
TTAGGAAGAGACCAACTATACAACACCATTGTTACTGCTCATGCATTTATTATAATTTTC
TTTTTAGTTATGCCAGTATTTATTGGTGGATTTGGTAATTGATTACTACCCCTAATACTT
GGTGCTCCAGATATAGCCTTTCCGCGCCTCAATAATCTTAGATTTTGACTTCTACCGCCT
GCACTAATTCTTCTAGTTTCCTCTGCAGCCGTAGAAAAGGGGGCCGGGACCGGCTGAACA
GTTTATCCCCCTCTTGCCAGAAATCTAGCTCATGCTGGCCCTTCAGTAGATCTAGCCATT
TTCTCCCTTCATTTAGCAGGGGCCTCATCTATCCTCGGCGCTATTAATTTTATTACTACA
GTAATTAATATACGATGACCGGGAATAAACATCGAACGAATCCCCCTATTCGTTTGGGGT
GTAACAATTACAGTAATTCTTCTTCTTCTATCACTTCCAGTTCTTGCAGGGGCCATCACC
ATACTTCTAACTGACCGAAATCTTAATACTTCGTTTTTTG
>IEW388_17_Drawida brunnea
ATAATTGGGGCCGGAATAAGGCTCCTGATTCGAATTGAGCTAAGACAGCCGGGGTCATTT
CTAGGAAGTGATCAGTTATATAACACAATTGTAACAGCACATGCATTTATTATAATTTTT
TTTCTAGTGATGCCAGTTTTTATCGGCGGGTTCGGTAACTGACTACTCCCACTAATATTG
GGGGCACCAGACATAGCCTTCCCACGACTAAACAACTTAAGATTTTGACTATTGCCACCA
GCGCTAATTCTCCTGGTGTCATCAGCAGCTGTAGAAAAAGGTGCCGGAACCGGTTGAACA
GTATACCCGCCCCTTGCCAGAAATCTGGCACATGCTGGCCCATCTGTTGACTTAGCAATT
TTTTCTCTCCATTTGGCCGGGGCCTCATCAATTTTAGGGGCTATTAACTTCATCACAACA
GTAGTAAACATGCGATGGCCGGGGATGTCCGTTGAACGAATTCCTCTATTTGTTTGGGGG
GTCGTAATTACAGTTGTTCTACTTCTACTATCACTTCCAGTTCTTGCCGGAGCAATTACC
ATATTATTAACAGACCGAAATCTAAATACATCATTTTTCG
>IEW391_17_Drawida impertusa
ATAATTGGAGCTGGTATAAGTCTTCTTATTCGTATCGAGCTGAGACAGCCCGGCTCATTC
CTAGGAAGAGACCAACTATATAACACCATTGTTACTGCTCATGCATTCATTATAATTTTC
TTTTTAGTCATGCCAGTATTTATTGGTGGATTTGGTAATTGATTATTACCCCTAATACTT
GGTGCCCCAGATATAGCCTTTCCGCGTCTTAATAATCTTAGATTTTGACTTTTGCCCCCT
GCATTAATTCTTCTAGTTTCCTCTGCAGCTGTAGAAAAGGGGGCCGGAACCGGCTGAACA
GTTTACCCCCCTCTTGCCAGAAATCTAGCTCATGCTGGCCCTTCAGTAGATCTAGCCATT
TTCTCGCTTCATCTAGCAGGGGCCTCATCTATTCTTGGTGCTATTAATTTTATTACTACA
GTAATTAATATACGATGACCAGGAATAAATATTGAACGAATCCCCCTATTCGTTTGGGGC
GTAACAATCACAGTAATTCTTCTTCTTCTATCTCTTCCAGTCCTTGCGGGGGCCATCACC
ATACTTCTAACCGACCGAAACCTTAATACTTCGTTTTTTG
>IEW393_17_Drawida impertusa
ATAATTGGAGCTGGTATAAGTCTTCTTATTCGTATCGAGCTGAGACAGCCCGGCTCATTC
CTAGGAAGAGACCAACTATATAACACCATTGTTACTGCTCATGCATTCATTATAATTTTC
TTTTTAGTCATGCCAGTATTTATTGGTGGATTTGGTAATTGATTATTACCCCTAATACTT
GGTGCCCCAGATATAGCCTTTCCGCGTCTTAATAATCTTAGATTTTGACTTTTGCCCCCT
GCATTAATTCTTCTAGTTTCCTCTGCAGCTGTAGAAAAGGGGGCCGGAACCGGCTGAACA
GTTTACCCCCCTCTTGCCAGAAATCTAGCTCATGCTGGCCCTTCAGTAGATCTAGCCATT
TTCTCGCTTCATCTAGCAGGGGCCTCATCTATTCTTGGTGCTATTAATTTTATTACTACA
GTAATTAATATACGATGACCAGGAATAAATATTGAACGAATCCCCCTATTCGTTTGGGGT
GTAACAATCACAGTAATTCTTCTTCTTCTATCTCTTCCAGTCCTTGCGGGGGCCATCACC
ATACTTCTAACCGACCGAAACCTTAATACTTCGTTTTTTG

>IEW420_17_Drawida circumpapillata
ATGATTGGAGCTGGTATAAGACTTCTTATTCGAATTGAATTAAGACAGCCGGGTGCCTTT
CTAGGTAGTGATCAACTATACAACACTATTGTGACAGCCCATGCATTCATTATAATCTTT
TTCTTGGTTATGCCAGTATTTATTGGGGGTTTTGGTAATTGATTACTCCCTCTAATACTT
GGTGCACCAGATATAGCATTCCCACGTCTTAACAATTTAAGATTTTGACTTCTACCCCCT
GCCCTAATTCTTCTAGTATCATCTGCAGCAGTCGAAAAGGGGGCAGGTACAGGGTGAACA
GTATACCCGCCCCTTGCAAGAAATTTGGCACATGCAGGGCCCTCAGTTGACCTGGCAATT
TTTTCCCTTCATTTAGCCGGTGCATCATCTATTTTGGGGGCAATCAACTTTATCACTACA
GTAATTAATATACGATGACCAGGAATAAATATTGAGCGAATTCCATTATTTGTATGAGGC
GTAACTATTACTGTTATCCTACTCCTTTTATCACTTCCAGTTTTAGCCGGAGCTATTACC
ATGCTTCTTACCGACCGAAACCTCAATACATCATTCTTTG
>IEW424_17_Drawida impertusa
ATAATTGGAGCTGGTATAAGTCTTCTTATTCGTATCGAGCTGAGACAGCCCGGCTCATTC
CTAGGAAGAGACCAACTATATAACACCATTGTTACTGCTCATGCATTCATTATAATTTTC
TTTTTAGTCATGCCAGTATTTATTGGTGGATTTGGTAATTGATTATTACCCCTAATACTT
GGTGCCCCAGATATAGCCTTTCCGCGTCTTAATAATCTTAGATTTTGACTTTTGCCCCCT
GCATTAATTCTTCTAGTTTCCTCTGCAGCTGTAGAAAAGGGGGCCGGAACCGGCTGAACA
GTTTACCCCCCTCTTGCCAGAAATCTAGCTCATGCTGGCCCTTCAGTAGATCTAGCCATT
TTCTCGCTTCATCTAGCAGGGGCCTCATCTATTCTTGGTGCTATTAATTTTATTACTACA
GTAATTAATATACGATGACCAGGAATAAACATTGAACGAATCCCCCTATTCGTTTGGGGT
GTAACAATCACAGTAATTCTTCTTCTTCTATCTCTTCCAGTCCTTGCGGGGGCCATCACT
ATACTTCTAACCGACCGAAACCTTAATACTTCGTTTTTTG
>IEW425_17_Drawida travancorense
ATAATCGGAGCCGGAATAAGGCTTCTTATTCGAATTGAGCTAAGGCAGCCTGGAGCATTT
CTTGGAAGGGATCAATTATATAATACTATTGTTACAGCCCATGCATTTATTATAATCTTT
TTTTTAGTAATGCCAGTATTTATTGGAGGGTTTGGAAACTGACTTCTTCCTCTAATGCTA
GGGGCCCCAGACATAGCATTTCCGCGACTAAACAACCTGAGATTTTGGCTTCTTCCCCCC
GCTCTTATTCTTCTAGTATCATCAGCTGCAGTTGAAAAGGGGGCTGGTACTGGATGAACG
GTTTATCCACCACTGGCAAGTAACTTAGCTCATGCTGGCCCTTCAGTAGACCTAGCAATC
TTTTCTCTCCACTTAGCAGGCGCATCCTCCATCTTAGGCGCCATTAATTTTATCACCACT
GTAATTAACATACGGTGACCCGGAATAAACATTGAGCGAATTCCCCTATTTGTATGAGGC
GTCACCATCACAGTAATTCTACTTCTTCTATCTCTGCCAGTACTAGCAGGGGCTATTACT
ATACTTCTTACTGATCGTAACTTAAATACTTCATTCTTTG
>IEW432_17_Drawida ghatensis
ATAATTGGAGCTGGCATAAGTCTTCTTATTCGTATTGAGCTGAGACAGCCTGGCTCATTC
TTAGGAAGAGACCAACTATACAACACCATTGTTACTGCTCATGCATTTATTATAATTTTC
TTTTTAGTTATGCCAGTATTTATTGGTGGATTTGGTAATTGATTACTACCCCTAATACTT
GGTGCTCCAGATATAGCCTTTCCGCGCCTCAATAATCTTAGATTTTGACTTCTACCGCCT
GCACTAATTCTTCTAGTTTCCTCTGCAGCCGTAGAAAAGGGGGCCGGGACCGGCTGAACA
GTTTATCCCCCTCTTGCCAGAAATCTAGCTCATGCTGGCCCTTCAGTAGATCTAGCCATT
TTCTCCCTTCATTTAGCAGGGGCCTCATCTATCCTCGGCGCTATTAATTTTATTACTACA
GTAATCAATATACGATGACCGGGAATAAACATCGAACGAATCCCCCTATTCGTTTGGGGT
GTAACAATTACAGTAATTCTTCTTCTTCTATCACTTCCAGTTCTTGCAGGGGCCATCACC
ATACTTCTAACTGACCGAAATCTTAATACTTCGTTTTTTG
>IEW433_17_Drawida ghatensis
ATAATTGGAGCTGGCATAAGTCTTCTTATTCGTATTGAGCTGAGACAGCCTGGCTCATTC
TTAGGAAGAGACCAACTATACAACACCATTGTTACTGCTCATGCATTTATTATAATTTTC
TTTTTAGTTATGCCAGTATTTATTGGTGGATTTGGTAATTGATTACTACCCCTAATACTT
GGTGCTCCAGATATAGCCTTTCCGCGCCTCAATAATCTTAGATTTTGACTTCTACCGCCT
GCACTAATTCTTCTAGTTTCCTCTGCAGCCGTAGAAAAGGGGGCCGGGACCGGCTGAACA
GTTTATCCCCCTCTTGCCAGAAATCTAGCTCATGCTGGCCCTTCAGTAGATCTAGCCATT
TTCTCCCTTCATTTAGCAGGGGCCTCATCTATCCTCGGCGCTATTAATTTTATTACTACA
GTAATTAATATACGATGACCGGGAATAAACATCGAACGAATCCCCCTATTCGTTTGGGGT
GTAACAATTACAGTAATTCTTCTTCTTCTATCACTTCCAGTTCTTGCAGGGGCCATCACC
ATACTTCTAACTGACCGAAATCTTAATACTTCGTTTTTTG
>IEW434_17_Drawida ghatensis
ATAATTGGAGCTGGCATAAGTCTTCTTATTCGTATTGAGCTGAGACAGCCTGGCTCATTC
TTAGGAAGAGACCAACTATACAACACCATTGTTACTGCTCATGCATTTATTATAATTTTC
TTTTTAGTTATGCCAGTATTTATTGGTGGATTTGGTAATTGATTACTACCCCTAATACTT
GGTGCTCCAGATATAGCCTTTCCGCGCCTCAATAATCTTAGATTTTGACTTCTACCGCCT
GCACTAATTCTTCTAGTTTCCTCTGCAGCCGTAGAAAAGGGGGCCGGGACCGGCTGAACA
GTTTATCCCCCTCTTGCCAGAAATCTAGCTCATGCTGGCCCTTCAGTAGATCTAGCCATT
TTCTCCCTTCATTTAGCAGGGGCCTCATCTATCCTCGGCGCTATTAATTTTATTACTACA
GTAATTAATATACGATGACCGGGAATAAACATCGAACGAATCCCCCTATTCGTTTGGGGT
GTAACAATTACAGTAATTCTTCTTCTTCTATCACTTCCAGTTCTTGCAGGGGCCATCACC
ATACTTCTAACTGACCGAAATCTTAATACTTCGTTTTTTG
>IEW435_17_Drawida ghatensis
ATAATTGGAGCTGGCATAAGTCTTCTTATTCGTATTGAGCTGAGACAGCCTGGCTCATTC
TTAGGAAGAGACCAACTATACAACACCATTGTTACTGCTCATGCATTTATTATAATTTTC
TTTTTAGTTATGCCAGTATTTATTGGTGGATTTGGTAATTGGTTACTACCCCTAATACTT
GGTGCTCCAGATATAGCCTTTCCGCGCCTCAATAATCTTAGATTTTGACTTCTACCGCCT
GCACTAATTCTTCTAGTTTCCTCTGCAGCCGTAGAAAAGGGGGCCGGGACCGGCTGAACA
GTTTATCCCCCTCTTGCCAGAAATCTGGCTCATGCTGGCCCTTCAGTAGATCTAGCCATT
TTCTCCCTTCATTTAGCAGGGGCCTCATCTATCCTCGGCGCTATTAATTTTATTACTACA
GTAATCAATATACGATGACCGGGAATAAACATCGAACGAATCCCCCTATTCGTTTGGGGT
GTAACAATTACAGTAATTCTTCTTCTTCTATCACTTCCAGTTCTTGCAGGGGCCATCACC
ATACTTCTAACTGACCGAAATCTTAATACTTCGTTTTTTG
>IEW436_17_Drawida ghatensis
ATAATTGGAGCTGGCATAAGTCTTCTTATTCGTATTGAGCTGAGACAGCCTGGCTCATTC
TTAGGAAGAGACCAACTATACAACACCATTGTTACTGCTCATGCATTTATTATAATTTTC
TTTTTAGTTATGCCAGTATTTATTGGTGGATTTGGTAATTGATTACTACCCCTAATACTT
GGTGCTCCAGATATAGCCTTTCCGCGCCTCAATAATCTTAGATTTTGACTTCTACCGCCT
GCACTAATTCTTCTAGTTTCCTCTGCAGCCGTAGAAAAGGGGGCTGGGACCGGCTGAACA
GTTTATCCCCCTCTTGCCAGAAATCTAGCTCATGCTGGCCCTTCAGTAGATCTAGCCATT
TTCTCCCTTCATTTAGCAGGGGCCTCATCTATCCTCGGCGCTATTAATTTTATTACTACA
GTAATCAATATACGATGACCGGGAATAAACATCGAACGAATCCCCCTATTCGTTTGGGGT
GTAACAATTACAGTAATTCTTCTTCTTCTATCACTTCCAGTTCTTGCAGGGGCCATCACC
ATACTTCTAACTGACCGAAATCTTAATACTTCGTTTTTTG
>IEW444_17_Drawida robusta
ATGATTGGAGCTGGTATAAGACTTCTTATTCGTATCGAATTAAGACAGCCGGGCTCATTT
CTAGGAAGAGACCAATTGTATAATACTATTGTTACTGCCCATGCATTTATTATAATTTTC
TTCTTAGTTATACCAGTATTTATTGGGGGGTTTGGAAACTGGCTTCTTCCTCTAATGTTA
GGTGCCCCAGATATAGCCTTCCCACGACTCAATAACCTCAGATTCTGACTTTTACCCCCA
GCATTAATTCTTCTAGTTTCCTCAGCAGCCGTTGAAAAAGGAGCCGGAACCGGGTGAACA
GTTTATCCCCCACTCGCCAGAAATTTGGCTCATGCGGGGCCTTCAGTTGACCTTGCCATT
TTCTCTCTTCACTTGGCAGGGGCCTCATCTATTCTTGGTGCCATTAACTTCATTACTACG
GTAATTAATATACGATGACCAGGAATAAATATTGAACGAATTCCACTATTTGTGTGGGGC
GTAACAATTACAGTAATTCTTCTTCTTCTGTCTCTCCCAGTTCTTGCCGGTGCTATTACC
ATGCTTCTAACAGATCGAAATCTCAACACTTCATTTTTTG
>IEW445_17_Drawida robusta
ATGATTGGAGCTGGTATAAGACTTCTTATTCGTATCGAATTAAGACAGCCGGGCTCATTT
CTAGGAAGAGACCAATTGTATAATACTATTGTTACTGCCCATGCATTTATTATAATTTTC
TTCTTAGTTATACCAGTATTTATTGGGGGGTTTGGAAACTGGCTTCTTCCTCTAATGTTA
GGTGCCCCAGATATAGCCTTCCCACGACTCAATAACCTCAGATTCTGACTTTTACCTCCA
GCATTAATTCTTCTAGTTTCCTCAGCAGCCGTTGAAAAAGGAGCCGGAACCGGGTGAACA
GTTTATCCCCCACTCGCCAGAAATTTGGCTCATGCGGGGCCTTCAGTTGACCTTGCCATT
TTCTCTCTTCACTTGGCAGGGGCCTCATCTATTCTTGGTGCCATTAACTTCATTACTACG
GTAATTAATATACGATGACCAGGAATAAATATTGAACGAATTCCACTATTTGTGTGGGGC
GTAACAATTACAGTAATTCTTCTTCTTCTGTCTCTCCCAGTTCTTGCCGGTGCTATTACC
ATGCTTCTAACAGATCGAAATCTCAACACTTCATTTTTTG
>IEW447_17_Drawida impertusa
ATAATTGGAGCTGGTATAAGTCTTCTTATTCGTATCGAGCTGAGACAGCCCGGCTCATTC
CTAGGAAGAGACCAACTATATAACACCATTGTTACTGCTCATGCATTCATTATAATTTTC
TTTTTAGTCATGCCAGTATTTATTGGTGGATTTGGTAATTGATTATTACCCCTAATACTT
GGTGCCCCAGATATAGCCTTTCCGCGTCTTAATAATCTTAGATTTTGACTTTTGCCCCCT
GCATTAATTCTTCTAGTTTCCTCTGCAGCTGTAGAAAAGGGGGCCGGAACCGGCTGAACA
GTTTACCCCCCTCTTGCCAGAAATCTAGCTCATGCTGGCCCTTCAGTAGATCTAGCCATT
TTCTCGCTTCATCTAGCAGGGGCCTCATCTATTCTTGGTGCTATTAATTTTATTACTACA
GTAATTAATATACGATGACCAGGAATAAACATTGAACGAATCCCCCTATTCGTTTGGGGT
GTAACAATCACAGTAATTCTTCTTCTTCTATCTCTTCCAGTCCTTGCGGGGGCCATCACT
ATACTTCTAACCGACCGAAACCTTAATACTTCGTTTTTTG
>IEW448_17_Drawida impertusa
ATAATTGGAGCTGGTATAAGTCTTCTTATTCGTATCGAGCTGAGACAGCCCGGCTCATTC
CTAGGAAGAGACCAACTATATAACACCATTGTTACTGCTCATGCATTCATTATAATTTTC
TTTTTAGTCATGCCAGTATTTATTGGTGGATTTGGTAATTGATTATTACCCCTAATACTT
GGTGCCCCAGATATAGCCTTTCCGCGTCTTAATAATCTTAGATTTTGACTTTTGCCCCCT
GCATTAATTCTTCTAGTTTCCTCTGCAGCTGTAGAAAAGGGGGCCGGAACCGGCTGAACA
GTTTACCCCCCTCTTGCCAGAAATCTAGCTCATGCTGGCCCTTCAGTAGATCTAGCCATT
TTCTCGCTTCATCTAGCAGGGGCCTCATCTATTCTTGGTGCTATTAATTTTATTACTACA
GTAATTAATATACGGTGACCAGGAATAAACATTGAACGAATCCCCCTATTCGTTTGGGGT
GTAACAATCACAGTAATTCTTCTTCTTCTATCTCTTCCAGTCCTTGCGGGGGCCATCACC
ATACTTCTAACCGACCGAAACCTTAATACTTCGTTTTTTG
>IEW451_17_Drawida scandens
ATAATCGGGGCGGGGATAAGCCTTCTAATCCGAATTGAGCTAAGACAGCCAGGATCCTTC
CTCGGGAGAGATCAATTATATAATACAATCGTAACCGCACACGCATTTATCATAATTTTT
TTCTTAGTTATGCCAGTATTTATTGGAGGGTTTGGTAACTGACTCTTACCCCTAATACTG
GGGGCACCAGACATGGCGTTCCCGCGACTAAATAACTTAAGATTCTGACTTTTACCACCA
GCCTTAATCCTGCTTGTAGCCTCAGCTGCTGTGGAAAAGGGAGCAGGTACCGGGTGAACA
GTTTACCCACCTTTAGCAAGAAACCTAGCCCATGCTGGACCTTCAGTTGATTTAGCCATT
TTCTCACTACACCTTGCAGGTGCCTCATCTATTTTGGGGGCAATTAACTTTATTACAACA
GTTATCAACATACGGTGACCTGGAATAAGAATCGAACGAATTCCATTATTTGTATGGGGG
GTAGTAATTACAGTAGTATTACTACTTCTATCTTTACCAGTACTAGCAGGAGCTATTACT
ATGCTACTCACAGATCGAAACCTAAATACCTCGTTTTTTG
>IEW459_17_Drawida nilamburensis
ATAATCGGCGCTGGTATAAGCCTGCTTATTCGAATTGAACTAAGACAGCCCGGGTCGTTC
CTGGGAAGTGATCAACTATATAATACAATTGTTACTGCCCACGCATTTATTATAATTTTC
TTTCTTGTAATACCCGTATTTATTGGAGGATTTGGGAACTGATTACTACCTCTAATGCTG
GGGGCCCCAGATATGGCATTTCCACGACTCAACAACTTGAGATTCTGACTCCTGCCCCCC
GCTCTTATTCTCCTAGTATCTTCCGCAGCAGTTGAAAAGGGGGCCGGTACTGGATGAACT
GTATACCCCCCTCTAGCAAGGAACCTTGCTCACGCTGGACCATCAGTTGATTTAGCTATC
TTCTCCCTTCATTTGGCTGGAGCATCATCAATTCTTGGTGCTATCAACTTTATTACCACA
GTAATTAACATACGATGACCTGGGATAAATGTAGAGCGAATTCCCCTATTCGTATGAGGA
GTGACCATTACAGTTATTCTTCTTCTCCTATCCCTGCCAGTCCTGGCGGGGGCTATTACC
ATACTTCTTACTGATCGTAACCTAAATACATCATTCTTTG

>JN793516.1 Drawida gracilis 
ATAATTGGGGCAGGGATAAGTCTTCTGATTCGAATTGAATTAAGACAACCTGGATCATTT
TTAGGAAGCGACCAACTATATAATACTATCGTTACAGCTCATGCATTTATTATAATTTTT
TTTCTTGTTATACCAGTATTCATTGGTGGGTTCGGGAACTGGCTTCTTCCTCTTATACTG
GGTGCTCCGGATATAGCCTTCCCTCGATTAAACAATCTTAGATTTTGACTTCTCCCTCCA
GCCCTGATTCTATTAGTTTCCTCTGCCGCTGTAGAAAAAGGTGCAGGAACAGGGTGGACT
GTATATCCCCCACTGGCCAGAAATCTTGCCCATGCGGGGCCTTCAGTTGATTTAGCAATT
TTTTCCCTTCACCTAGCTGGAGCCTCATCTATTCTGGGTGCAATTAATTTTATTACTACG
GTAATTAATATACGATGGCCTGGAATAAATGTCGAACGTATTCCTTTATTTGTATGAGGG
GTTACTATCACGGTTATCTTACTTCTACTGTCTCTTCCGGTTCTGGCAGGCGCTATTACC
ATGCTTTTAACGGATCGAAATCTGAATACATCCTTTTTCG
>JN793527.1 Drawida bullata 
ATAATTGGGGCCGGAATAAGACTATTAATTCGTATTGAGTTAAGCCAGCCTGGCTCATTC
CTAGGAAGTGATCAACTCTACAACACAATTGTAACAGCGCACGCTTTTATTATAATCTTC
TTTTTAGTAATGCCAGTATTTATTGGGGGGTTTGGAAACTGACTTCTTCCTCTAATACTG
GGTGCACCGGACATAGCTTTTCCGCGCCTTAATAATCTAAGATTTTGATTGCTGCCCCCA
GCCCTAATTCTTCTGGTGTCCTCAGCAGCTGTAGAAAAGGGTGCCGGCACTGGATGAACG
GTTTATCCACCTCTGGCCAGCAACTTGGCCCATGCTGGGCCATCTGTAGACTTAGCAATC
TTTTCACTACACTTAGCAGGTGCATCATCTATTTTAGGGGCCATTAACTTCATTACAACA
GTGTTAAATATGCGGTGACCTGGGATAAGAATCGAGCGCATTCCACTATTCGTATGAGGG
GTTGTAATTACAGTAATTCTTCTTCTACTATCTCTCCCAGTTCTTGCCGGAGCCATTACA
ATACTTCTAACTGATCGAAATTTAAACACCTCTTTCTTTG
>JN887887.1 Drawida gracilis
ATAATTGGGGCAGGGATAAGTCTTCTGATTCGAATTGAATTAAGACAACCTGGATCATTT
TTAGGAAGCGACCAACTATATAATACTATCGTTACAGCTCATGCATTTATTATAATTTTT
TTTCTTGTTATACCAGTATTCATTGGTGGGTTCGGGAACTGGCTTCTTCCTCTTATACTG
GGTGCTCCGGATATAGCCTTCCCTCGATTAAACAATCTTAGATTTTGACTTCTCCCTCCA
GCCCTGATTCTATTAGTTTCCTCTGCCGCTGTAGAAAAAGGTGCAGGAACAGGGTGGACT
GTATATCCCCCACTGGCCAGAAATCTTGCCCATGCGGGGCCTTCAGTTGATTTAGCAATT
TTTTCCCTTCACCTAGCTGGAGCCTCATCTATTCTGGGTGCAATTAATTTTATTACTACG
GTAATTAATATACGATGGCCTGGAATAAATGTCGAACGTATTCCTTTATTTGTATGAGGG
GTTACTATCACGGTTATCTTACTTCTACTGTCTCTTCCGGTTCTGGCAGGCGCTATTACC
ATGCTTTTAACGGATCGAAATCTGAATACATCCTTTTTCG
>JN887894.1 Drawida bullata 
ATAATTGGGGCCGGAATAAGACTATTAATTCGTATTGAGTTAAGCCAGCCTGGCTCATTC
CTAGGAAGTGATCAACTCTACAACACAATTGTAACAGCGCACGCTTTTATTATAATCTTC
TTTTTAGTAATGCCAGTATTTATTGGGGGGTTTGGAAACTGACTTCTTCCTCTAATACTG
GGTGCACCGGACATAGCTTTTCCGCGCCTTAATAATCTAAGATTTTGATTGCTGCCCCCA
GCCCTAATTCTTCTGGTGTCCTCAGCAGCTGTAGAAAAGGGTGCCGGCACTGGATGAACG
GTTTATCCACCTCTGGCCAGCAACTTGGCCCATGCTGGGCCATCTGTAGACTTAGCAATC
TTTTCACTACACTTAGCAGGTGCATCATCTATTTTAGGGGCCATTAACTTCATTACAACA
GTGTTAAATATGCGGTGACCTGGGATAAGAATCGAGCGCATTCCACTATTCGTATGAGGG
GTTGTAATTACAGTAATTCTTCTTCTACTATCTCTCCCAGTTCTTGCCGGAGCCATTACA
ATACTTCTAACTGATCGAAATTTAAACACCTCTTTCTTTG
>JQ405262.1 Drawida gisti gisti 
ATAATTGGAGTTGGTATGAGCCTCCTAATTCGAATTGAATTGAGGCAACCTGGAGCATTT
TTGGGTAGAGATCAATTATATAACACTATTGTAACAGCACATGCTTTTATTATAATTTTC
TTTCTAGTAATACCTGTATTTATTGGGGGATTTGGTAATTGACTTCTACCTTTAATGTTG
GGTGCACCAGACATAGCTTTCCCACGACTTAATAATTTAAGGTTTTGACTTTTACCGCCA
GCATTAATTTTATTAGTATCTTCCGCAGCTGTGGAAAAGGGGGCAGGAACGGGTTGAACT
GTTTATCCACCCCTAGCCAGAAATTTAGCTCATGCAGGTCCTTCTGTTGACTTGGCAATT
TTTTCCTTACATTTAGCAGGAGCCTCATCTATTTTAGGAGCTATTAATTTTATTACTACT
GTAATTAATATACGATGATCGGGGATACATATAGAGCGGATTCCACTATTTGTTTGAGGT
GTTGTTATTACTGTAGTACTTTTACTCCTATCTCTACCAGTTTTAGCTGGGGCTATTACT
ATATTATTAACAGATCGAAATCTCAATACTTCTTTTTTTG
>KR047039.1 Drawida koreana 
ATAATTGGCGCCGGCATGAGACTATTAATTCGAATTGAGTTAAGACAGCCGGGCTCATTT
TTAGGTAGAGATCAGCTTTATAATACTATTGTTACTGCACATGCTTTTATTATAATTTTT
TTCTTAGTAATGCCCGTATTTATTGGTGGCTTTGGTAATTGATTGCTACCTTTAATGCTT
GGTGCCCCAGACATGGCTTTTCCTCGACTAAATAATTTAAGATTTTGACTTTTACCTCCG
GCCTTGATCCTATTAGTATCTTCAGCAGCAGTGGAAAAGGGGGCCGGTACCGGATGAACA
GTTTATCCTCCGCTAGCTAGTAATTTAGCACATGCAGGTGCATCTGTTGATCTGGCAATT
TTTTCTTTACACTTAGCAGGTGCATCTTCTATTTTAGGGGCTATTAATTTTATTACAACT
GTTATTAATATGCGTTGAGTGGGCATGCATTTTGAACGAATTCCATTATTTGTATGGGGA
GTTTTAATTACTGTAGTATTACTACTTCTATCTTTGCCCGTGTTAGCTGGTGCAATTACT
ATGCTTTTAACTGACCGAAATTTAAATACTTCATTCTTCG
>KY711477.1 Drawida ghilarovi 
ATAATCGGTGCTGGGATAAGTCTTCTTATTCGTATTGAATTAAGACAACCTGGTGCTTTT
CTTGGGAGTGACCAACTATATAACACTATTGTTACAGCTCATGCGTTTATCATAATTTTC
TTTTTAGTAATACCTGTGTTCATTGGAGGTTTTGGAAATTGATTATTACCTCTAATGCTA
GGAGCTCCTGATATAGCATTTCCACGACTTAATAATCTTAGATTTTGATTATTGCCTCCA
GCCCTTATTCTTCTAGTATCATCTGCAGCAGTAGAAAAAGGCGCTGGTACTGGTTGAACA
GTGTATCCACCTCTAGCCAGTAATATTGCTCATGCAGGGCCATCAGTTGATCTTGCTATT
TTCTCTCTTCATTTAGCTGGGGCCTCATCTATTTTAGGGGCCGTAAATTTCATTACTACG
GTTATTAACATACGTTGAGCTGGACTTCAATTAGAGCGTATTCCATTATTTGTATGAGCA
GTATTTATTACAGTAATTCTTCTTCTTTTATCTTTACCAGTACTTGCAGGAGCAATTACC
ATATTATTAACAGATCGAAATCTTAACACTTCATTCTTTG
>KY711499.1 Drawida ghilarovi 
ATAATTGGTGCTGGAATGAGACTTCTTATTCGCATTGAATTAAGACAACCTGGTGCTTTT
CTTGGTAGCGATCAACTATACAACACAATTGTAACAGCTCACGCATTTATCATAATTTTC
TTTTTAGTAATACCCGTATTTATTGGTGGTTTTGGAAATTGATTATTACCACTAATACTT
GGAGCCCCTGATATAGCATTCCCACGACTTAATAATCTTAGATTTTGATTATTACCACCA
GCTCTTATTCTTTTAGTATCATCAGCAGCAGTAGAAAAAGGTGCTGGTACTGGATGAACA
GTTTATCCCCCCCTAGCTAGCAATATTGCTCATGCAGGACCATCAGTAGATCTTGCCATT
TTTTCTCTTCATTTAGCTGGAGCCTCATCTATTTTAGGTGCCGTTAATTTTATTACAACT
GTTATTAATATACGATGAGCTGGACTTCAATTGGAGCGTATTCCATTATTTGTATGAGCC
GTATTTATTACAGTAATTCTTCTCCTTTTATCTCTTCCAGTACTTGCAGGAGCAATTACT
ATACTATTAACAGATCGAAATCTTAATACCTCATTTTTTG
>KY711501.1 Drawida ghilarovi 
ATAATTGGTGCTGGAATGAGACTTCTTATTCGCATCGAATTAAGACAACCTGGTGCTTTT
CTTGGTAGCGATCAACTATACAACACAATTGTAACAGCTCACGCATTCATCATAATTTTC
TTTTTAGTAATACCCGTATTTATTGGTGGTTTTGGAAATTGATTATTACCACTAATACTT
GGAGCCCCTGATATAGCATTCCCACGACTTAATAATCTTAGATTTTGATTATTGCCACCA
GCTCTTATTCTTTTAGTATCATCAGCAGCAGTAGAAAAAGGTGCTGGTACTGGATGAACA
GTTTATCCCCCCCTAGCTAGCAATATTGCTCATGCAGGACCATCAGTAGATCTTGCCATT
TTTTCTCTTCATTTAGCTGGAGCCTCATCTATTTTAGGTGCCGTTAATTTTATTACAACT
GTTATTAATATACGATGAGCTGGACTTCAATTGGAACGTATTCCATTATTTGTATGAGCC
GTATTTATTACAGTAATTCTTCTCCTTTTATCTCTTCCAGTACTTGCAGGAGCAATTACT
ATACTATTAACAGATCGAAATCTTAATACCTCATTTTTTG
>KY711517.1 Drawida ghilarovi 
ATAATTGGTGCTGGAATAAGTCTTCTTATTCGTATTGAATTAAGACAACCTGGCGCTTTC
CTTGGGAGTGATCAACTATATAACACTATTGTTACAGCTCATGCATTTATCATAATTTTC
TTTTTAGTAATGCCTGTATTTATTGGGGGGTTTGGAAATTGATTATTACCTCTGATACTA
GGAGCTCCTGACATAGCATTCCCACGACTTAATAATCTTAGATTTTGATTATTGCCCCCA
GCTCTTATTCTTCTAGTATCGTCTGCAGCAGTAGAAAAAGGTGCTGGTACTGGTTGAACA
GTGTATCCACCTCTAGCCAGTAATATTGCTCATGCAGGACCATCAGTTGATCTTGCCATT
TTTTCTCTTCATTTAGCTGGGGCTTCATCTATTTTAGGGGCCGTAAATTTTATTACTACA
GTTATTAACATACGTTGAGCTGGACTTCAATTAGAACGTATTCCTTTATTTGTATGAGCA
GTATTTATTACAGTAATTCTTCTTCTTTTATCCTTACCAGTACTTGCAGGTGCAATTACC
ATATTATTGACAGATCGAAACCTTAACACTTCATTCTTTG
>MH845467.1 Drawida nepalensis
ATAATTGGAGCTGGCATAAGGCTTCTTATTCGAATCGAATTAAGTCAACCTGGGCCCTTC
TTAGGTAGAGACCAACTCTATAACACAATTGTAACTGCGCATGCATTCATTATGATTTTC
TTTCTGGTAATGCCAGTATTTATTGGGGGATTCGGCAACTGACTACTTCCACTCATGTTG
GGGGCCCCAGATATAGCATTCCCACGACTAAATAATTTAAGATTCTGACTTTTACCTCCG
GCATTAATTCTTCTAGTGTCGTCCGCAGCAGTAGAAAAAGGTGCCGGGACAGGATGAACT
GTATACCCCCCCTTAGCAAGAAACTTAGCGCATGCGGGACCATCAGTAGACTTAGCTATT
TTCTCCCTCCACTTGGCCGGAGCTTCATCAATTCTTGGCGCAATCAACTTTATTACAACA
GTAATTAATATACGATATCCAGGTATAACCATAGACCGAATTCCTTTATTTGTATGGGGG
GTGGTTATCACAGTAGTTCTTCTTCTCCTATCTCTACCAGTTTTAGCCGGAGCTATTACT
ATGCTACTAACAGATCGAAACCTAAACACTTCATTCTTTG
>MH845538.1 Drawida koreana 
ATAATTGGTGCGGGTATGAGACTATTAATTCGAATTGAGTTAAGACAGCCGGGTTCATTT
TTAGGTAGAGATCAGCTTTATAATACTATTGTTACTGCACATGCTTTTATTATAATTTTT
TTCTTGGTAATGCCTGTATTTATTGGCGGCTTTGGTAATTGATTGCTACCTTTAATACTT
GGTGCCCCAGATATGGCTTTCCCTCGACTTAATAATTTAAGATTTTGACTTTTGCCACCG
GCCTTGATTCTATTAGTATCATCAGCAGCAGTGGAAAAAGGTGCGGGTACTGGATGAACA
GTTTATCCCCCACTGGCTAGTAATTTAGCACATGCAGGCCCATCTGTTGATTTGGCGATT
TTTTCTTTACACTTGGCGGGTGCATCTTCTATTTTAGGAGCTATTAATTTTATTACAACT
GTTATTAATATGCGTTGAGTGGATATACACTTTGAACGAATTCCATTATTTGTGTGAGGA
GTTTTAATTACTGTAGTACTGTTACTTTTATCTTTACCCGTGCTAGCTGGTGCAATTACT
ATGCTTTTAACTGATCGAAATTTAAATACTTCATTCTTCG
>MH882566.1 Drawida koreana 
ATAATTGGTGCGGGTATGAGACTATTAATTCGAATTGAGTTAAGACAGCCGGGTTCATTT
TTAGGTAGAGATCAGCTTTATAATACTATTGTTACTGCACATGCTTTTATTATAATTTTT
TTCTTGGTAATGCCTGTATTTATTGGCGGCTTTGGTAATTGATTGCTACCTTTAATACTT
GGTGCCCCAGATATGGCTTTCCCTCGACTTAATAATTTAAGATTTTGACTTTTGCCACCG
GCCTTGATTCTATTAGTATCATCAGCAGCAGTGGAAAAAGGTGCGGGTACTGGATGAACA
GTTTATCCCCCACTGGCTAGTAATTTAGCACATGCAGGCCCATCTGTTGATTTGGCGATT
TTTTCTTTACACTTGGCGGGTGCATCTTCTATTTTAGGAGCTATTAATTTTATTACAACT
GTTATTAATATGCGTTGAGTGGATATACACTTTGAACGAATTCCATTATTTGTGTGAGGA
GTTTTAATTACTGTAGTACTGTTACTTTTATCTTTACCCGTGCTAGCTGGTGCAATTACT
ATGCTTTTAACTGATCGAAATTTAAATACTTCATTCTTCG
>MH882855.1 Drawida koreana 
ATAATTGGTGCGGGTATGAGACTATTAATTCGAATTGAGTTAAGACAGCCGGGTTCATTT
TTAGGTAGAGATCAGCTTTATAATACTATTGTTACTGCACATGCTTTTATTATAATTTTT
TTCTTGGTAATGCCTGTATTTATTGGCGGCTTTGGTAATTGATTGCTACCTTTAATACTT
GGTGCCCCAGATATGGCTTTCCCTCGACTTAATAATTTAAGATTTTGACTTTTGCCACCG
GCCTTGATTCTGTTAGTATCATCAGCAGCAGTGGAAAAAGGTGCGGGTACTGGATGAACA
GTTTATCCCCCACTGGCTAGTAATTTAGCACATGCAGGCCCATCTGTTGATTTGGCGATT
TTTTCTTTACACTTGGCGGGTGCATCTTCTATTTTAGGAGCTATTAATTTTATTACAACT
GTTATTAATATGCGTTGAGTGGGTATACACTTTGAACGAATTCCATTATTTGTGTGAGGA
GTTTTAATTACTGTAGTACTGTTACTTTTATCTTTACCCGTGCTAGCTGGTGCAATTACT
ATGCTTTTAACTGATCGAAATTTAAATACTTCATTCTTCG
>MT472588.1 Drawida nepalensis 
ATAATTGGAGCTGGCATAAGGCTTCTTATTCGAATCGAATTAAGTCAACCTGGGTCCTTC
TTAGGTAGAGACCAACTCTATAACACAATTGTAACTGCGCATGCATTCATTATGATTTTC
TTTCTGGTAATGCCAGTATTTATTGGGGGATTCGGCAACTGACTACTTCCACTCATGTTG
GGGGCCCCAGATATAGCATTCCCACGACTAAATAATTTAAGATTCTGACTTTTACCTCCG
GCATTAATTCTTCTAGTGTCGTCCGCAGCAGTAGAAAAAGGTGCCGGGACAGGATGAACT
GTATACCCCCCCTTAGCAAGAAACTTAACGCATGCGGGACCATCAGTAGACTTAGCTATT
TTCTCCCTCCACTTGGCCGGAGCTTCATCAATTCTTGGCGCAATCAACTTTATTACAACA
GTAATTAATATTCGATATCCAGGTATAACCATAGACCGAATTCCTGTATTGGTATGGGGG
GTGGTTATCACAGTAGTTCTTCTTCTCCTATCTCTACCAGTTTTAGCCGGAGCTATTACT
ATGCTACTAACAGATCGAAACCTAAACACTTCATTCTATG
>MT570063.1 Drawida nepalensis 
ATAATTGGAGCTGGCATAAGGCTTCTTATTCGAATCGAATTAAGTCAACCTGGGTCCTTC
TTAGGTAGAGACCAACTCTATAACACAATTGTAACTGCGCATGCATTCATTATGATTTTC
TTTCTGGTAATGCCAGTATTTATTGGGGGATTCGGCAACTGACTACTTCCACTCATGTTG
GGGGCCCCAGATATAGCATTCCCACGACTAAATAATTTAAGATTCTGACTTTTACCTCCG
GCATTAATTCTTCTAGTGTCGTCCGCAGCAGTAGAAAAAGGTGCCGGGACAGGATGAACT
GTATACCCCCCCTTAGCAAGAAACTTAACGCATGCGGGACCATCAGTAGACTTAGCTATT
TTCTCCCTCCACTTGGCCGGAGCTTCATCAATTCTTGGCGCAATCAACTTTATTACAACA
GTAATTAATATACGATATCCAGGTATAACCATAGACCGAATTCCTTTATTTGTATGGGGG
GTGGTTATCACAGTAGTTCTTCTTCTCCTATCTCTACCAGTTTTAGCCGGAGCTATTACT
ATGCTACTAACAGATCGAAACCTAAACACTTCATTCTATG
>MT570064.1 Drawida nepalensis 
ATAATTGGAGCTGGCATAAGGCTTCTTATTCGAATCGAATTAAGTCAACCTGGGTCCTTC
TTAGGTAGAGACCAACTCTATAACACAATTGTAACTGCGCATGCATTCATTATGATTTTC
TTTCTGGTAATGCCAGTATTTATTGGGGGATTCGGCAACTGACTACTTCCACTCATGTTG
GGGGCCCCAGATATAGCATTCCCACGACTAAATAATTTAAGATTCTGACTTTTACCTCCG
GCATTAATTCTTCTAGTGTCGTCCGCAGCAGTAGAAAAAGGTGCCGGGACAGGATGAACT
GTATACCCCCCCTTAGCAAGAAACTTAACGCATGCGGGACCATCAGTAGACTTAGCTATT
TTCTCCCTCCACTTGGCCGGAGCTTCATCAATTCTTGGCGCAATCAACTTTATTACAACA
GTAATTAATATACGATATCCAGGTATAACCATAGACCGAATTCCTTTATTTGTATGGGGG
GTGGTTATCACAGTAGTTCTTCTTCTCCTATCTCTACCAGTTTTAGCCGGAGCTATTACT
ATGCTACTAACAGATCGAAACCTAAACACTTCATTCTATG

>JN260736.1 Pontoscolex corethrurus 
ATAATCGGGGCCGGGATAAGACTCCTGATTCGAATTGAATTAAGTCAACCAGGCGCATTC
CTTGGAAGCGACCAATTATACAACACCATTGTTACAGCTCACGCATTTATCATAATCTTC
TTCCTAGTTATACCAGTATTTATTGGGGGATTCGGCAACTGACTGCTCCCCCTAATACTG
GGTGCCCCAGACATGGCCTTCCCTCGCCTAAACAACATAAGATTTTGACTATTGCCGCCA
TCCTTAATCCTTCTAGTGAGGTCCGCGGCCGTTGAAAAGGGGGCCGGCACAGGATGAACA
GTATACCCCCCCCTAGCAAGAAATATCGCTCACGCTGGGCCCTCAGTAGACCTGGCCATC
TTCTCCCTCCATCTAGCAGGTGCATCATCCATTTTAGGGGCAATCAACTTCATCACTACA
GTAGTGAACATACGATGAAGGGGATTGCGCCTAGAACGAATTCCCCTCTTCGTCTGAGCC
GTAGTAATTACTGTGATCCTTCTACTCTTATCGCTACCAGTATTAGCAGGAGCCATTACT
ATACTCTTAACAGACCGAAACCTAAACACCTCCTTCTTTG
